# Supplementary material for: 2-Fluoro­anilinium N-(2-fluoro­phenyl)oxamate
Source: Acta Crystallogr Sect E Struct Rep Online. 2008 Apr 4;64(Pt 5):o808. doi: 10.1107/S1600536808008891 (PMC2961128; doi:10.1107/S1600536808008891)
Supplement: Supplementary file 2 [file e-64-0o808-Isup2.hkl]

#
# h,k,l, Fc-squared, Fo-squared, sigma(Fo-squared) and status flag
#
data_I
_shelx_title ' TEST STRUCTURE D:\DATA\ORHANM79_DENE\ORHANM79'
_shelx_refln_list_code          4
_shelx_F_calc_maximum      107.27
_exptl_crystal_F_000       304.00
_reflns_d_resolution_high  0.8107
 
loop_
 _symmetry_equiv_pos_as_xyz
 'x, y, z'
 '-x, -y, -z'
 
_cell_length_a     6.7118
_cell_length_b     9.5998
_cell_length_c    11.7000
_cell_angle_alpha  68.346
_cell_angle_beta   85.791
_cell_angle_gamma  77.375
 
_shelx_F_squared_multiplier     1.000
 
loop_
 _refln_index_h
 _refln_index_k
 _refln_index_l
 _refln_F_squared_calc
 _refln_F_squared_meas
 _refln_F_squared_sigma
 _refln_observed_status
   1   0   0       15.44       36.26      1.82 o
   2   0   0      199.80      164.78      1.64 o
   3   0   0      463.51      480.24      5.94 o
   4   0   0      333.51      335.60      1.55 o
   5   0   0        0.32        1.12      0.99 o
   6   0   0       12.55       13.31      1.25 o
   7   0   0        0.09        1.29      1.34 o
   8   0   0        0.01        0.17      1.34 o
  -7   1   0        3.68        6.08      1.42 o
  -6   1   0        0.57        1.89      1.29 o
  -5   1   0       18.83       15.94      1.01 o
  -4   1   0      690.36      755.72      5.60 o
  -3   1   0       38.49       28.70      1.12 o
  -2   1   0      700.38      691.76      2.26 o
  -1   1   0     1303.38     1200.12      7.61 o
   0   1   0     1781.57     1748.99     82.29 o
   1   1   0      131.55      149.74      2.44 o
   2   1   0      137.22      145.68      1.69 o
   3   1   0      274.53      253.88      1.55 o
   4   1   0       15.79       14.76      1.05 o
   5   1   0       50.69       39.97      1.58 o
   6   1   0       52.67       48.51      1.68 o
   7   1   0        0.01        0.79      1.13 o
   8   1   0        0.47        1.24      1.30 o
  -7   2   0       13.90       13.14      1.24 o
  -6   2   0        5.92        7.24      1.27 o
  -5   2   0       25.27       27.27      1.01 o
  -4   2   0       18.47       17.03      0.97 o
  -3   2   0       17.95       21.18      0.97 o
  -2   2   0      157.88      183.51      1.80 o
  -1   2   0       82.31       68.69      1.25 o
   0   2   0      838.69      778.73     17.18 o
   1   2   0     2554.89     2781.77     34.74 o
   2   2   0      226.14      260.37      2.06 o
   3   2   0      142.38      153.15      3.21 o
   4   2   0      203.64      193.92      2.19 o
   5   2   0       21.30       19.80      1.11 o
   6   2   0      216.10      216.17      2.08 o
   7   2   0        5.82        7.08      1.18 o
   8   2   0        0.10        1.26      1.38 o
  -7   3   0        2.66        3.51      1.20 o
  -6   3   0       22.18       19.33      1.50 o
  -5   3   0       11.53       14.72      1.10 o
  -4   3   0       11.21       11.81      1.06 o
  -3   3   0      172.94      193.47      3.64 o
  -2   3   0       91.92       95.22      1.05 o
  -1   3   0       85.52       96.21      1.70 o
   0   3   0      308.49      230.99      5.74 o
   1   3   0       39.09       43.99      1.19 o
   2   3   0       26.12       15.12      1.31 o
   3   3   0      457.09      455.70      6.05 o
   4   3   0      127.73      122.84      1.51 o
   5   3   0       20.80       23.15      1.28 o
   6   3   0       35.72       32.82      1.25 o
   7   3   0        7.80        8.58      1.27 o
   8   3   0        2.57        1.73      1.57 o
  -6   4   0        0.00        0.28      1.26 o
  -5   4   0        0.00        1.60      0.95 o
  -4   4   0       36.58       40.58      1.71 o
  -3   4   0       42.39       45.78      1.57 o
  -2   4   0       36.95       30.89      0.91 o
  -1   4   0      239.54      274.26      1.29 o
   0   4   0       42.08       42.35      1.34 o
   1   4   0       24.88       19.63      0.92 o
   2   4   0      329.54      306.89      1.48 o
   3   4   0       64.22       78.36      1.34 o
   4   4   0       51.26       52.15      2.43 o
   5   4   0       34.10       46.31      1.29 o
   6   4   0        2.05        3.10      1.35 o
   7   4   0        0.02       -0.14      1.39 o
   8   4   0       10.18       10.58      1.58 o
  -6   5   0        3.87        3.10      1.39 o
  -5   5   0        1.28        1.57      1.19 o
  -4   5   0       51.37       48.87      1.58 o
  -3   5   0        3.04        5.34      0.90 o
  -2   5   0        2.28        1.82      0.83 o
  -1   5   0      180.16      195.79      2.16 o
   0   5   0       61.48       76.04      1.00 o
   1   5   0      259.00      248.78      7.98 o
   2   5   0        6.78        4.77      0.89 o
   3   5   0        0.13        0.68      1.13 o
   4   5   0       24.86       23.36      1.23 o
   5   5   0       16.33       14.54      1.21 o
   6   5   0       35.76       40.36      2.30 o
   7   5   0        1.41        2.46      1.37 o
  -5   6   0        9.41       10.78      1.22 o
  -4   6   0        7.06        7.48      0.91 o
  -3   6   0       27.66       31.59      0.89 o
  -2   6   0       10.23       11.54      0.85 o
  -1   6   0       82.18       77.20      0.95 o
   0   6   0        5.07        9.02      0.82 o
   1   6   0       32.67       33.46      1.03 o
   2   6   0       75.47       81.93      1.25 o
   3   6   0       44.58       41.93      1.66 o
   4   6   0        7.39        5.91      1.20 o
   5   6   0        9.69        7.98      1.19 o
   6   6   0        6.88        6.93      1.26 o
   7   6   0       14.19       17.39      1.83 o
  -5   7   0        0.26        0.92      1.32 o
  -4   7   0        9.60        8.26      1.15 o
  -3   7   0        0.02        1.31      0.90 o
  -2   7   0        0.76        1.99      0.89 o
  -1   7   0       54.95       47.23      1.31 o
   0   7   0        2.23        3.16      1.16 o
   1   7   0       63.65       62.39      1.55 o
   2   7   0       84.27       84.99      2.54 o
   3   7   0        0.88        0.30      1.04 o
   4   7   0        7.38        6.95      1.15 o
   5   7   0       15.90       14.81      1.17 o
   6   7   0       24.93       22.55      1.30 o
   7   7   0       22.43       24.24      1.42 o
  -4   8   0        4.41        3.57      1.21 o
  -3   8   0        1.94        2.70      1.12 o
  -2   8   0        2.46        3.55      1.00 o
  -1   8   0        2.20        2.24      0.95 o
   0   8   0        5.21        5.86      1.26 o
   1   8   0        4.70        5.46      0.88 o
   2   8   0       46.02       43.96      1.14 o
   3   8   0        4.32        2.58      0.98 o
   4   8   0        0.61        1.78      1.21 o
   5   8   0        0.72        2.17      1.24 o
   6   8   0        3.79        6.81      1.26 o
  -3   9   0        0.16        1.68      1.28 o
  -2   9   0        3.42        2.57      1.10 o
  -1   9   0        0.09        0.54      0.99 o
   0   9   0        0.97        2.81      0.87 o
   1   9   0        2.17        3.44      1.06 o
   2   9   0        9.06        7.91      0.97 o
   3   9   0        0.60        2.00      1.00 o
   4   9   0        1.88        2.39      1.11 o
   5   9   0        1.54        3.04      1.24 o
   6   9   0        0.00        0.43      1.31 o
  -1  10   0        3.12        3.19      0.97 o
   0  10   0        0.19        0.62      0.94 o
   1  10   0        0.67        1.03      1.08 o
   2  10   0        0.15        0.51      1.03 o
   3  10   0        0.32        2.36      1.22 o
   4  10   0        6.79        7.81      1.14 o
  -4 -10   1        0.12        1.77      1.17 o
  -3 -10   1        0.62        1.96      1.09 o
  -2 -10   1        2.34        2.24      0.96 o
  -1 -10   1        3.36        4.41      1.39 o
   0 -10   1        0.96        1.39      1.28 o
   1 -10   1        0.61        2.20      1.13 o
  -5  -9   1        4.28        3.62      1.21 o
  -4  -9   1        0.96        1.47      1.16 o
  -3  -9   1        2.20        3.28      0.99 o
  -2  -9   1        1.22        1.57      1.09 o
  -1  -9   1        2.00        2.25      2.04 o
   0  -9   1        1.35        2.03      1.23 o
   1  -9   1        4.07        3.98      1.08 o
   2  -9   1        0.03        0.51      1.10 o
  -6  -8   1        0.67        0.93      1.26 o
  -5  -8   1        0.02        1.40      1.20 o
  -4  -8   1        0.25        0.65      1.16 o
  -3  -8   1        8.01        7.05      0.95 o
  -2  -8   1       14.64       16.98      1.07 o
  -1  -8   1        3.36        4.05      1.02 o
   0  -8   1       35.48       31.90      1.08 o
   1  -8   1        0.00        0.75      0.86 o
   2  -8   1        0.10        1.66      0.89 o
   3  -8   1        0.27        0.88      0.98 o
   4  -8   1        5.57        5.94      1.29 o
  -7  -7   1        0.95        0.00      2.25 o
  -6  -7   1        0.30        0.33      1.22 o
  -5  -7   1        5.90        6.10      1.10 o
  -4  -7   1        4.65        4.13      1.08 o
  -3  -7   1       80.74       84.23      3.82 o
  -2  -7   1       14.78       13.57      1.10 o
  -1  -7   1       25.69       23.33      0.99 o
   0  -7   1        2.74        3.63      0.84 o
   1  -7   1       19.96       16.49      0.99 o
   2  -7   1        1.29        2.36      0.88 o
   3  -7   1        4.53        4.86      0.88 o
   4  -7   1        4.41        6.98      1.01 o
  -7  -6   1        0.87        1.38      1.35 o
  -6  -6   1        4.59        4.28      1.26 o
  -5  -6   1       21.60       22.35      1.19 o
  -4  -6   1        0.01       -0.91      1.19 o
  -3  -6   1      193.32      176.55      1.23 o
  -2  -6   1       60.52       61.94      2.55 o
  -1  -6   1        2.66        2.06      0.89 o
   0  -6   1       11.79       10.98      0.85 o
   1  -6   1       10.29       11.90      0.96 o
   2  -6   1        0.02        0.40      0.88 o
   3  -6   1        0.54        0.96      0.85 o
   4  -6   1        0.36        2.25      0.96 o
   5  -6   1        0.14        1.49      1.03 o
  -7  -5   1        0.15        1.48      1.31 o
  -6  -5   1        0.00        1.93      1.33 o
  -5  -5   1       77.75       74.36      1.33 o
  -4  -5   1        0.75       -0.02      1.13 o
  -3  -5   1       55.89       70.11      1.45 o
  -2  -5   1       33.53       39.35      1.15 o
  -1  -5   1      386.60      367.27      8.85 o
   0  -5   1        9.28       14.00      0.83 o
   1  -5   1      146.38      156.03      1.23 o
   2  -5   1       98.35      110.32      3.85 o
   3  -5   1        3.84        4.88      0.89 o
   4  -5   1        0.00        0.69      0.91 o
   5  -5   1       24.78       25.09      1.27 o
   6  -5   1        1.65        1.24      1.08 o
  -8  -4   1        0.22       -0.53      1.57 o
  -7  -4   1        9.40        9.61      1.37 o
  -6  -4   1        9.53        7.92      1.34 o
  -5  -4   1       15.09       14.82      1.20 o
  -4  -4   1       14.87       13.75      1.24 o
  -3  -4   1        9.55        9.20      1.10 o
  -2  -4   1      228.05      234.91      1.35 o
  -1  -4   1      541.21      531.76     15.93 o
   0  -4   1       32.73       25.73      0.91 o
   1  -4   1       83.63       97.55      0.99 o
   2  -4   1       81.49       84.29      2.64 o
   3  -4   1       91.24       79.91      2.75 o
   4  -4   1      114.48      114.26      3.78 o
   5  -4   1       66.99       64.77      2.39 o
   6  -4   1        1.66        2.22      1.14 o
  -8  -3   1        1.53       -0.05      1.61 o
  -7  -3   1       25.36       21.20      1.46 o
  -6  -3   1       12.01       14.23      1.39 o
  -5  -3   1        2.85        3.05      1.30 o
  -4  -3   1       92.39       94.75      1.61 o
  -3  -3   1       51.52       51.64      1.30 o
  -2  -3   1        6.06        1.68      1.03 o
  -1  -3   1      716.57      706.12     17.62 o
   0  -3   1     4899.06     4901.06    171.64 o
   1  -3   1      405.93      346.24      1.43 o
   2  -3   1       11.32        9.44      0.89 o
   3  -3   1      411.95      400.17     15.33 o
   4  -3   1       19.59       20.82      1.10 o
   5  -3   1       12.24       11.36      1.03 o
   6  -3   1        1.92        3.34      1.09 o
  -8  -2   1        1.81        2.67      1.35 o
  -7  -2   1        2.17        2.55      1.16 o
  -6  -2   1      111.90      116.38      3.35 o
  -5  -2   1        8.23        7.13      1.18 o
  -4  -2   1      212.63      222.02      4.02 o
  -3  -2   1      417.43      452.36      7.89 o
  -2  -2   1      106.39      116.18      1.66 o
  -1  -2   1    11506.73    11975.96     88.92 o
   0  -2   1     9225.96     9594.60    374.65 o
   1  -2   1       13.69       17.41      1.09 o
   2  -2   1        3.29        4.35      0.99 o
   3  -2   1     1041.29     1043.67     17.81 o
   4  -2   1        2.34        2.38      1.08 o
   5  -2   1       18.08       16.77      1.11 o
   6  -2   1        7.28        7.54      1.11 o
  -8  -1   1        2.57        2.41      1.31 o
  -7  -1   1        9.09        9.14      1.35 o
  -6  -1   1        1.27        2.21      1.06 o
  -5  -1   1        5.58        5.51      1.01 o
  -4  -1   1      451.58      451.55      3.51 o
  -3  -1   1       11.50       17.54      1.01 o
  -2  -1   1       49.60       60.38      1.39 o
  -1  -1   1     3879.41     4096.88     87.10 o
   0  -1   1       90.89       76.87      3.83 o
   1  -1   1       13.33       24.02      1.33 o
   2  -1   1       24.22       20.35      1.32 o
   3  -1   1       25.94       33.65      1.12 o
   4  -1   1        3.49        6.94      0.99 o
   5  -1   1      117.64      116.35      1.30 o
   6  -1   1       33.85       35.05      1.57 o
  -8   0   1        3.73        3.14      1.49 o
  -7   0   1        0.71        1.70      1.30 o
  -6   0   1       87.71       87.54      1.15 o
  -5   0   1        3.28        6.34      0.97 o
  -4   0   1       12.13        7.20      1.00 o
  -3   0   1      524.43      558.46      9.17 o
  -2   0   1       23.70       22.38      1.29 o
  -1   0   1      457.69      354.71      2.49 o
   0   0   1       85.52       94.37      5.61 o
   1   0   1     4453.23     4637.36     15.70 o
   2   0   1      809.89      686.61      3.60 o
   3   0   1      295.89      286.36      1.66 o
   4   0   1       26.03       34.67      1.06 o
   5   0   1       37.80       40.48      1.37 o
   6   0   1        4.56        4.92      1.36 o
   7   0   1        3.98        4.75      1.49 o
   8   0   1        0.01        1.37      1.69 o
  -7   1   1        1.43        1.94      1.10 o
  -6   1   1       54.03       53.46      1.10 o
  -5   1   1       12.97       15.86      1.19 o
  -4   1   1        1.28        1.90      1.08 o
  -3   1   1     1144.74     1125.91      2.75 o
  -2   1   1       37.76       39.37      1.40 o
  -1   1   1      138.07      143.05      1.61 o
   0   1   1      334.08      382.91     16.24 o
   1   1   1       93.01       95.16      1.87 o
   2   1   1      127.77      115.58      1.69 o
   3   1   1        4.61        5.05      1.24 o
   4   1   1       19.28       29.46      1.30 o
   5   1   1       58.08       64.87      1.19 o
   6   1   1        0.66        3.00      1.09 o
   7   1   1        1.52        2.56      1.42 o
   8   1   1        0.85        2.78      1.43 o
  -7   2   1        0.66        0.92      1.11 o
  -6   2   1        0.01        1.85      1.03 o
  -5   2   1       15.31       12.36      1.15 o
  -4   2   1       14.05       14.87      1.13 o
  -3   2   1       77.51       77.88      1.04 o
  -2   2   1        4.72        5.42      1.01 o
  -1   2   1      133.31      127.53      3.54 o
   0   2   1       14.99       12.60      1.41 o
   1   2   1       63.10       86.54      1.52 o
   2   2   1      195.97      233.68      1.97 o
   3   2   1      145.43      152.88      1.43 o
   4   2   1       58.54       53.99      1.17 o
   5   2   1      149.44      145.03      1.77 o
   6   2   1      162.48      166.93      1.70 o
   7   2   1       74.12       75.06      2.41 o
   8   2   1        7.84        8.72      1.40 o
  -7   3   1       15.48       14.71      1.27 o
  -6   3   1        0.34        1.37      1.00 o
  -5   3   1       15.96       15.14      1.36 o
  -4   3   1       10.26        9.92      1.15 o
  -3   3   1        0.05       -0.20      0.93 o
  -2   3   1      111.79      100.96      1.13 o
  -1   3   1       48.12       63.85      1.22 o
   0   3   1      585.29      453.28     20.22 o
   1   3   1      145.51      153.86      5.95 o
   2   3   1      175.90      193.89      2.11 o
   3   3   1      837.44      822.09      2.57 o
   4   3   1       49.65       56.53      1.29 o
   5   3   1        0.02        0.42      1.19 o
   6   3   1       17.44       17.40      1.35 o
   7   3   1       23.24       25.36      1.30 o
   8   3   1        4.35        3.09      1.43 o
  -6   4   1        0.04        1.36      1.16 o
  -5   4   1        7.20        9.25      1.35 o
  -4   4   1       46.23       45.11      5.48 o
  -3   4   1       20.25       19.70      1.03 o
  -2   4   1      428.11      409.46      3.93 o
  -1   4   1        0.23        1.07      0.85 o
   0   4   1       86.93       83.67      1.99 o
   1   4   1       96.19      103.23      1.99 o
   2   4   1       11.44       13.23      1.05 o
   3   4   1        6.65        4.82      1.27 o
   4   4   1        1.74        2.34      1.25 o
   5   4   1       53.30       48.40      1.39 o
   6   4   1       65.17       72.52      6.54 o
   7   4   1       27.16       26.30      4.53 o
   8   4   1        1.12        1.07      1.66 o
  -6   5   1        0.46        2.25      1.07 o
  -5   5   1        3.78        4.31      1.11 o
  -4   5   1      132.58      131.28      6.45 o
  -3   5   1       21.33       24.64      1.16 o
  -2   5   1        0.82        0.19      1.27 o
  -1   5   1      527.68      527.40      3.49 o
   0   5   1       41.10       52.22      1.25 o
   1   5   1        0.40        1.33      0.86 o
   2   5   1       39.24       32.24      0.95 o
   3   5   1      165.78      186.28      1.42 o
   4   5   1        6.47        8.40      1.21 o
   5   5   1        2.78        1.93      1.25 o
   6   5   1       82.57       84.47      1.55 o
   7   5   1        9.16        6.41      1.42 o
   8   5   1        2.25        3.74      1.69 o
  -5   6   1       31.38       28.58      1.07 o
  -4   6   1       22.67       21.22      1.12 o
  -3   6   1       21.21       19.05      1.76 o
  -2   6   1        8.32       10.01      1.24 o
  -1   6   1      111.87      111.45      1.20 o
   0   6   1       25.52       23.74      1.21 o
   1   6   1        1.27        2.40      0.86 o
   2   6   1       11.38       14.65      0.89 o
   3   6   1       46.10       44.09      1.34 o
   4   6   1        0.89        2.13      1.16 o
   5   6   1       10.88        8.69      1.25 o
   6   6   1        1.88        2.73      1.23 o
   7   6   1        1.73        2.95      1.38 o
  -5   7   1        7.07        5.08      1.03 o
  -4   7   1        0.02        1.53      0.91 o
  -3   7   1       13.97       15.27      1.06 o
  -2   7   1        0.43        1.36      1.02 o
  -1   7   1       33.50       34.84      1.02 o
   0   7   1       32.28       36.21      1.91 o
   1   7   1       39.29       40.71      0.94 o
   2   7   1      105.07      102.27      1.89 o
   3   7   1        8.89       10.13      0.97 o
   4   7   1       20.96       20.28      1.25 o
   5   7   1       18.21       17.09      2.34 o
   6   7   1        0.03        1.83      1.35 o
   7   7   1       12.68        9.41      1.38 o
  -4   8   1        7.38        9.02      0.97 o
  -3   8   1       15.09       17.41      0.98 o
  -2   8   1        0.11        0.96      0.89 o
  -1   8   1        3.09        5.07      0.84 o
   0   8   1        1.28        1.31      0.84 o
   1   8   1        6.23        6.05      0.99 o
   2   8   1      146.69      139.66      4.25 o
   3   8   1       80.56       76.51      2.79 o
   4   8   1        9.73       10.51      1.24 o
   5   8   1       10.10       12.52      1.20 o
   6   8   1        0.88        1.20      1.32 o
  -3   9   1       13.45       12.60      1.34 o
  -2   9   1       15.10       13.11      1.62 o
  -1   9   1       20.02       17.94      1.69 o
   0   9   1        4.85        3.90      0.82 o
   1   9   1       12.15       11.81      1.05 o
   2   9   1        0.68        1.52      0.91 o
   3   9   1       10.55        8.34      0.93 o
   4   9   1        8.03        8.40      1.12 o
   5   9   1        3.90        3.57      1.21 o
   6   9   1        3.30        4.26      1.36 o
  -2  10   1        0.01        1.75      0.98 o
  -1  10   1        0.17        2.02      0.95 o
   0  10   1       12.64       10.41      0.95 o
   1  10   1        3.81        5.78      0.91 o
   2  10   1        3.69        3.47      1.14 o
   3  10   1        5.38        4.99      1.09 o
   4  10   1        0.06        1.48      1.08 o
   5  10   1        0.30        1.55      1.29 o
   0  11   1        0.01        0.06      1.00 o
   1  11   1        0.56        1.85      1.01 o
   2  11   1        0.18        0.65      0.99 o
   3  11   1        0.40        1.64      1.52 o
  -3 -10   2        1.40        2.06      1.09 o
  -2 -10   2        0.06        0.32      1.02 o
  -1 -10   2        1.84        2.71      1.71 o
   0 -10   2        1.24        1.59      1.91 o
  -5  -9   2        1.00        1.66      1.29 o
  -4  -9   2        2.26        3.29      1.12 o
  -3  -9   2        1.10        1.23      1.02 o
  -2  -9   2        0.13        1.04      1.09 o
  -1  -9   2        0.95        0.59      1.06 o
   0  -9   2        0.46        1.85      1.28 o
   1  -9   2        1.21        2.34      1.08 o
   2  -9   2        3.52        3.88      1.19 o
  -6  -8   2        6.95        9.15      1.40 o
  -5  -8   2        2.28        3.37      1.32 o
  -4  -8   2        2.16        3.73      1.22 o
  -3  -8   2        4.50        5.36      0.96 o
  -2  -8   2        2.38        2.45      1.00 o
  -1  -8   2       14.21       15.82      1.05 o
   0  -8   2       21.39       19.41      1.05 o
   1  -8   2        4.23        4.34      1.30 o
   2  -8   2        1.58        3.25      0.91 o
   3  -8   2        0.55        0.38      1.13 o
  -6  -7   2        6.92        8.38      1.33 o
  -5  -7   2        0.76        2.67      1.98 o
  -4  -7   2       17.10       15.96      1.18 o
  -3  -7   2       27.71       28.08      1.24 o
  -2  -7   2      187.21      178.36      3.55 o
  -1  -7   2       34.56       35.02      1.40 o
   0  -7   2        1.06        2.54      0.97 o
   1  -7   2       38.84       32.34      1.01 o
   2  -7   2        9.28       11.16      0.90 o
   3  -7   2        0.22        0.54      0.93 o
   4  -7   2        1.57        1.81      1.22 o
  -7  -6   2        8.93        6.05      1.39 o
  -6  -6   2        0.48        1.00      1.28 o
  -5  -6   2        4.63        4.50      2.21 o
  -4  -6   2        2.64        1.32      1.06 o
  -3  -6   2      154.94      150.22      6.06 o
  -2  -6   2        2.34        3.16      0.89 o
  -1  -6   2        9.14        4.15      0.97 o
   0  -6   2        0.03        0.47      0.82 o
   1  -6   2        6.44        9.03      0.85 o
   2  -6   2       11.81       13.15      0.85 o
   3  -6   2        5.41        7.43      0.89 o
   4  -6   2        5.13        8.77      0.96 o
   5  -6   2       12.00        9.71      1.36 o
  -7  -5   2        9.75        8.54      1.76 o
  -6  -5   2       32.72       37.34      2.44 o
  -5  -5   2       10.01       10.07      1.13 o
  -4  -5   2       51.77       55.42      1.53 o
  -3  -5   2        9.18       14.04      1.18 o
  -2  -5   2        3.16        3.06      0.90 o
  -1  -5   2      656.59      641.05     18.42 o
   0  -5   2      195.62      196.11      4.62 o
   1  -5   2        0.19        0.76      0.81 o
   2  -5   2        1.80        2.16      0.84 o
   3  -5   2      294.01      289.53      9.11 o
   4  -5   2       33.12       41.74      1.03 o
   5  -5   2        0.55        1.24      1.40 o
   6  -5   2        0.15       -0.31      1.94 o
  -7  -4   2       10.74       10.62      1.40 o
  -6  -4   2        0.03        0.79      1.24 o
  -5  -4   2       12.93       11.51      1.12 o
  -4  -4   2      231.37      241.68      3.77 o
  -3  -4   2        0.08        1.33      0.98 o
  -2  -4   2      213.39      211.64      1.54 o
  -1  -4   2     3166.10     3116.93     78.17 o
   0  -4   2      245.56      216.60      1.85 o
   1  -4   2       20.02       21.05      0.87 o
   2  -4   2      125.49      141.45      3.22 o
   3  -4   2        0.69        0.90      0.89 o
   4  -4   2      129.52      136.00      4.27 o
   5  -4   2        0.23        1.51      1.32 o
   6  -4   2        0.00       -1.23      1.83 o
  -8  -3   2        6.74        5.45      1.66 o
  -7  -3   2        5.15        8.08      1.43 o
  -6  -3   2       36.26       35.94      1.85 o
  -5  -3   2       45.35       43.25      1.28 o
  -4  -3   2      100.86      109.90      1.42 o
  -3  -3   2       70.86       78.75      1.28 o
  -2  -3   2       14.57       11.44      0.93 o
  -1  -3   2      563.89      603.18     10.11 o
   0  -3   2      135.07      185.85      1.47 o
   1  -3   2      583.21      562.19      2.38 o
   2  -3   2        3.37        1.23      0.93 o
   3  -3   2        8.08        5.67      0.93 o
   4  -3   2        9.00       13.56      1.00 o
   5  -3   2       44.02       41.12      1.81 o
   6  -3   2        2.45        1.37      1.80 o
   7  -3   2        0.00        1.86      1.38 o
  -8  -2   2        6.64        5.96      1.38 o
  -7  -2   2        2.13        1.82      1.26 o
  -6  -2   2        9.77        8.98      1.13 o
  -5  -2   2       39.70       41.73      1.45 o
  -4  -2   2      486.69      490.03      4.67 o
  -3  -2   2       16.93       16.45      1.09 o
  -2  -2   2       20.84       25.35      1.10 o
  -1  -2   2       21.22       12.02      1.19 o
   0  -2   2     2610.07     2660.78     75.54 o
   1  -2   2       55.91       52.45      1.31 o
   2  -2   2        3.35        3.18      0.92 o
   3  -2   2        2.81        5.61      0.97 o
   4  -2   2        1.99        2.29      1.08 o
   5  -2   2       11.77        8.54      1.65 o
   6  -2   2        5.57        6.28      1.73 o
   7  -2   2        1.00        2.23      1.42 o
  -8  -1   2        0.80        0.26      1.42 o
  -7  -1   2       38.63       35.91      1.34 o
  -6  -1   2        0.23        1.44      1.04 o
  -5  -1   2       11.89        8.90      1.01 o
  -4  -1   2      118.82      121.79      2.93 o
  -3  -1   2       28.36       39.88      1.11 o
  -2  -1   2        3.00        2.21      1.13 o
  -1  -1   2        0.45        2.35      1.29 o
   0  -1   2        2.14        5.65      1.17 o
   1  -1   2       78.95       97.15      1.55 o
   2  -1   2        7.38        8.23      1.49 o
   3  -1   2       15.88       20.19      1.68 o
   4  -1   2      148.41      132.45      1.94 o
   5  -1   2        2.45        2.42      1.63 o
   6  -1   2       19.02       19.76      1.26 o
   7  -1   2       30.60       35.15      1.43 o
  -7   0   2       12.15       12.81      1.13 o
  -6   0   2       14.50       18.16      1.05 o
  -5   0   2       12.05       10.92      0.96 o
  -4   0   2        6.26        8.04      0.95 o
  -3   0   2       25.71       25.24      1.01 o
  -2   0   2      125.48      142.80      1.70 o
  -1   0   2       57.97      104.02      1.44 o
   0   0   2      784.71      764.77     28.71 o
   1   0   2      269.96      258.25      5.14 o
   2   0   2     1180.75     1102.13      4.20 o
   3   0   2       82.24       93.66      1.46 o
   4   0   2      113.71      111.92      1.94 o
   5   0   2       35.53       37.60      1.29 o
   6   0   2        6.41        4.99      1.36 o
   7   0   2       18.95       19.75      1.46 o
  -7   1   2       11.64       12.24      1.12 o
  -6   1   2        0.19        0.30      0.99 o
  -5   1   2       27.72       30.06      1.00 o
  -4   1   2       61.31       65.19      1.03 o
  -3   1   2      661.15      606.44      6.96 o
  -2   1   2      118.25      105.16      1.50 o
  -1   1   2     2826.39     2660.30     20.00 o
   0   1   2       26.54       10.30      1.26 o
   1   1   2      539.85      543.72     16.00 o
   2   1   2       93.50       90.01      2.11 o
   3   1   2      406.85      438.96      3.44 o
   4   1   2       59.29       81.55      1.23 o
   5   1   2       80.17       66.67      1.25 o
   6   1   2       35.55       42.07      1.25 o
   7   1   2       32.06       32.12      1.48 o
   8   1   2        1.38        2.89      2.38 o
  -7   2   2        0.36        0.94      1.07 o
  -6   2   2        0.18        0.12      0.97 o
  -5   2   2       32.15       31.15      1.12 o
  -4   2   2       49.01       43.22      1.01 o
  -3   2   2      330.10      331.98      3.94 o
  -2   2   2      121.77      135.81      1.69 o
  -1   2   2     4543.62     4760.91     20.60 o
   0   2   2     3454.01     3491.24    104.76 o
   1   2   2       30.54       27.92      1.35 o
   2   2   2        1.65        1.89      1.39 o
   3   2   2      541.61      586.18      6.58 o
   4   2   2      111.74      100.98      1.25 o
   5   2   2        0.58        2.15      1.09 o
   6   2   2       56.51       50.17      1.30 o
   7   2   2       34.33       32.59      1.30 o
   8   2   2        4.15        6.32      2.23 o
  -7   3   2        0.18        1.10      1.14 o
  -6   3   2        1.49        2.46      1.00 o
  -5   3   2       94.72       93.55      1.51 o
  -4   3   2        0.62        1.82      0.92 o
  -3   3   2       12.20       12.78      0.89 o
  -2   3   2      105.15      110.06      1.20 o
  -1   3   2      995.29      955.07      7.41 o
   0   3   2      384.31      283.42     11.62 o
   1   3   2     1565.78     1524.57     22.24 o
   2   3   2      284.85      271.53      1.97 o
   3   3   2     1028.33     1009.06     10.44 o
   4   3   2       17.87       22.88      1.12 o
   5   3   2      136.76      118.27      3.06 o
   6   3   2       61.13       55.60      1.47 o
   7   3   2        0.19       -0.34      1.46 o
   8   3   2        0.91        0.86      1.46 o
  -6   4   2        0.26        1.02      1.02 o
  -5   4   2       53.08       52.70      1.59 o
  -4   4   2        0.11        0.61      0.92 o
  -3   4   2       16.23       16.29      0.90 o
  -2   4   2      140.01      120.75      1.44 o
  -1   4   2        0.21       -0.11      1.04 o
   0   4   2      237.64      241.89      5.70 o
   1   4   2      145.00      121.95      1.62 o
   2   4   2       58.53       53.13      1.08 o
   3   4   2       33.21       39.06      1.17 o
   4   4   2        0.66        1.49      1.08 o
   5   4   2       69.33       63.16      1.35 o
   6   4   2       52.79       52.14      4.28 o
   7   4   2       46.01       41.12      4.18 o
   8   4   2        2.84        3.43      1.74 o
  -6   5   2        6.09        4.98      1.08 o
  -5   5   2        0.15        1.61      1.02 o
  -4   5   2        0.24        0.80      0.98 o
  -3   5   2        3.37        6.31      1.03 o
  -2   5   2      141.44      145.98      2.84 o
  -1   5   2        0.23        0.57      0.82 o
   0   5   2      179.74      189.06      2.69 o
   1   5   2       21.16       20.55      1.05 o
   2   5   2       16.59       18.43      0.95 o
   3   5   2      645.23      622.54      4.02 o
   4   5   2        1.21        4.95      1.17 o
   5   5   2        2.24        3.59      1.33 o
   6   5   2       20.53       24.90      2.37 o
   7   5   2       47.12       43.69      2.81 o
   8   5   2        6.15        6.87      1.84 o
  -6   6   2        3.57        3.55      1.15 o
  -5   6   2        1.24        1.38      0.92 o
  -4   6   2      139.48      148.47      5.49 o
  -3   6   2        0.06       -0.05      0.87 o
  -2   6   2        0.19        1.21      0.85 o
  -1   6   2        2.46        4.55      0.83 o
   0   6   2       23.11       21.85      1.03 o
   1   6   2       85.51       76.01      1.17 o
   2   6   2       31.16       42.16      0.96 o
   3   6   2       29.41       27.75      1.04 o
   4   6   2       12.66        9.77      1.19 o
   5   6   2        8.34        7.30      1.21 o
   6   6   2        1.23        2.12      1.29 o
   7   6   2        0.12        1.89      1.44 o
  -5   7   2        0.01        0.51      1.01 o
  -4   7   2       70.48       67.08      2.28 o
  -3   7   2       49.78       44.96      2.35 o
  -2   7   2        1.56        2.32      0.83 o
  -1   7   2       36.48       41.72      0.88 o
   0   7   2      125.96      127.25      1.27 o
   1   7   2      167.30      170.45      1.26 o
   2   7   2       15.56       12.50      0.90 o
   3   7   2       55.54       60.68      2.69 o
   4   7   2       18.05       13.17      1.10 o
   5   7   2        1.06        3.06      1.55 o
   6   7   2       32.52       33.59      1.54 o
   7   7   2        6.37        8.07      1.48 o
  -4   8   2        8.31        7.26      0.98 o
  -3   8   2       16.07       14.42      0.91 o
  -2   8   2        1.62        2.03      0.86 o
  -1   8   2       11.69        9.54      1.32 o
   0   8   2        4.94        6.10      0.87 o
   1   8   2       12.36       13.54      0.88 o
   2   8   2      136.86      123.05      7.46 o
   3   8   2        1.95        1.60      0.95 o
   4   8   2        4.39        5.73      1.08 o
   5   8   2        4.47        4.98      1.22 o
   6   8   2       20.38       21.51      1.36 o
   7   8   2        6.71        7.41      2.00 o
  -3   9   2        0.54        0.45      0.95 o
  -2   9   2        6.19        6.61      0.90 o
  -1   9   2       35.76       32.56      1.83 o
   0   9   2        1.75        2.53      1.01 o
   1   9   2       54.59       55.19      2.88 o
   2   9   2        3.07        4.99      1.11 o
   3   9   2        2.68        3.92      0.95 o
   4   9   2        3.48        5.12      1.07 o
   5   9   2        6.80        8.67      1.32 o
   6   9   2        8.55       11.47      1.39 o
  -2  10   2        9.94       11.40      0.97 o
  -1  10   2        2.60        4.74      0.85 o
   0  10   2        1.87        1.86      0.94 o
   1  10   2        5.53        5.35      0.86 o
   2  10   2        0.97        1.42      0.93 o
   3  10   2        2.61        4.11      1.23 o
   4  10   2        8.54        8.39      1.15 o
   5  10   2        1.27        2.39      1.26 o
   0  11   2        2.95        4.69      0.97 o
   1  11   2        0.20        0.37      0.95 o
   2  11   2        0.12        1.62      0.98 o
   3  11   2        0.15        2.63      1.20 o
   4  11   2        0.71        1.35      1.66 o
  -4  -9   3        0.18        0.26      1.15 o
  -3  -9   3       13.25       11.20      1.05 o
  -2  -9   3        8.04        6.68      1.72 o
  -1  -9   3        2.76        2.55      0.92 o
   0  -9   3        1.40        1.77      0.93 o
   1  -9   3        7.14        6.87      1.11 o
  -5  -8   3        0.04        2.03      1.94 o
  -4  -8   3       10.17       12.71      2.04 o
  -3  -8   3        8.33        7.00      1.13 o
  -2  -8   3        3.61        4.56      0.91 o
  -1  -8   3        0.56        1.02      0.91 o
   0  -8   3       15.48       12.98      0.91 o
   1  -8   3        0.03        2.07      0.99 o
   2  -8   3        0.46        0.91      1.15 o
   3  -8   3        1.51        2.55      1.27 o
  -6  -7   3        0.01       -0.31      1.24 o
  -5  -7   3        5.84        6.19      1.28 o
  -4  -7   3       21.25       20.67      1.48 o
  -3  -7   3       35.55       33.45      1.02 o
  -2  -7   3        2.18        2.84      0.88 o
  -1  -7   3      125.74      128.30      4.39 o
   0  -7   3       17.64       13.99      0.88 o
   1  -7   3        0.28        1.80      0.97 o
   2  -7   3       20.89       20.92      1.28 o
   3  -7   3        1.59        1.19      1.19 o
   4  -7   3        0.01        0.84      1.32 o
  -7  -6   3        4.76        4.47      1.69 o
  -6  -6   3        5.93        4.98      1.29 o
  -5  -6   3       17.21       18.14      1.22 o
  -4  -6   3       28.07       30.00      1.25 o
  -3  -6   3        4.22        3.70      0.98 o
  -2  -6   3      380.09      361.18     12.90 o
  -1  -6   3      347.58      362.60      7.09 o
   0  -6   3       13.29       12.37      0.87 o
   1  -6   3        3.64        3.52      1.03 o
   2  -6   3        8.42        6.95      1.27 o
   3  -6   3       13.23       13.39      1.14 o
   4  -6   3        1.03        2.74      1.22 o
   5  -6   3        1.27        0.38      1.54 o
  -7  -5   3        0.24        2.04      1.36 o
  -6  -5   3        0.98        1.96      1.24 o
  -5  -5   3        0.37        2.32      1.19 o
  -4  -5   3       32.77       31.97      3.38 o
  -3  -5   3       33.66       39.69      1.11 o
  -2  -5   3       38.92       36.18      1.20 o
  -1  -5   3       23.71       24.26      0.94 o
   0  -5   3       88.16       85.14      0.96 o
   1  -5   3        0.38        0.57      0.94 o
   2  -5   3        1.96        3.29      1.56 o
   3  -5   3       56.26       60.73      2.69 o
   4  -5   3        1.45        2.75      1.30 o
   5  -5   3        7.05        6.26      1.57 o
  -7  -4   3        5.26        4.49      1.35 o
  -6  -4   3        0.08        3.06      1.23 o
  -5  -4   3        1.18        3.01      1.17 o
  -4  -4   3       39.84       46.25      1.20 o
  -3  -4   3        6.13        8.66      0.92 o
  -2  -4   3       10.76       10.34      0.91 o
  -1  -4   3       90.27       74.22      1.01 o
   0  -4   3      328.34      381.64      1.49 o
   1  -4   3        8.46       10.64      0.97 o
   2  -4   3        3.01        2.81      1.26 o
   3  -4   3       46.50       40.15      2.41 o
   4  -4   3       29.99       28.08      1.27 o
   5  -4   3        4.43        9.62      1.78 o
   6  -4   3        1.41        0.10      1.27 o
  -7  -3   3        1.28        3.07      1.38 o
  -6  -3   3        2.56        3.82      1.24 o
  -5  -3   3        1.63        3.22      1.17 o
  -4  -3   3        4.89        4.60      1.54 o
  -3  -3   3       18.46       19.09      1.03 o
  -2  -3   3       68.34       61.24      1.10 o
  -1  -3   3       39.12       42.25      0.95 o
   0  -3   3      436.21      468.09      8.12 o
   1  -3   3      455.53      432.90      5.69 o
   2  -3   3       13.85       13.40      1.08 o
   3  -3   3       68.27       71.86      3.79 o
   4  -3   3        9.43       12.47      1.46 o
   5  -3   3        6.54        8.06      1.73 o
   6  -3   3        2.47        3.57      1.22 o
  -7  -2   3        1.67        1.25      1.26 o
  -6  -2   3        0.02        0.61      1.06 o
  -5  -2   3       23.75       27.67      1.26 o
  -4  -2   3       35.08       33.69      1.12 o
  -3  -2   3      155.82      188.33      3.97 o
  -2  -2   3      146.76      151.43      1.74 o
  -1  -2   3      226.52      184.04      3.45 o
   0  -2   3       78.91       89.67      1.11 o
   1  -2   3       51.46       37.73      0.92 o
   2  -2   3        7.64        6.20      0.88 o
   3  -2   3       24.71       17.36      1.47 o
   4  -2   3       32.71       37.24      1.73 o
   5  -2   3       36.54       34.63      1.17 o
   6  -2   3       34.08       38.98      2.96 o
   7  -2   3        6.86        8.12      1.38 o
  -7  -1   3       17.63       18.88      1.12 o
  -6  -1   3       27.79       31.36      1.06 o
  -5  -1   3       49.82       44.52      1.09 o
  -4  -1   3       44.11       46.92      1.08 o
  -3  -1   3      205.58      214.11      3.17 o
  -2  -1   3       16.00       12.58      1.01 o
  -1  -1   3       25.33       23.28      1.19 o
   0  -1   3     1952.19     1976.37     58.45 o
   1  -1   3        9.60        4.04      1.20 o
   2  -1   3       20.53       26.53      1.14 o
   3  -1   3       97.98      105.27      1.30 o
   4  -1   3       70.20       67.13      1.71 o
   5  -1   3       30.04       34.57      1.24 o
   6  -1   3       24.83       30.98      2.04 o
   7  -1   3       30.70       26.33      2.66 o
  -7   0   3        1.17        2.02      1.07 o
  -6   0   3       14.53       13.97      1.02 o
  -5   0   3      129.61      128.29      2.46 o
  -4   0   3       23.05       22.79      0.96 o
  -3   0   3      172.98      183.22      1.87 o
  -2   0   3      533.04      536.82      3.22 o
  -1   0   3     1229.63     1325.75     11.97 o
   0   0   3     1247.19     1146.51     41.63 o
   1   0   3      899.37      815.54     20.58 o
   2   0   3     2943.98     2977.55      6.80 o
   3   0   3      169.96      182.95      1.57 o
   4   0   3       18.89       15.61      1.21 o
   5   0   3        5.68        4.07      1.22 o
   6   0   3      177.89      167.88      1.64 o
   7   0   3        0.36        0.09      1.38 o
  -7   1   3        0.60        2.38      1.06 o
  -6   1   3        2.08        2.81      1.00 o
  -5   1   3      156.30      161.39      4.65 o
  -4   1   3        4.50        3.36      0.89 o
  -3   1   3        4.94        4.63      0.94 o
  -2   1   3     1442.98     1346.20      8.45 o
  -1   1   3     2251.73     2212.17      9.34 o
   0   1   3     2554.55     2339.54     60.58 o
   1   1   3      325.90      295.62      5.31 o
   2   1   3     2283.31     2288.17     29.18 o
   3   1   3        2.92        7.44      1.16 o
   4   1   3        0.29        0.93      1.23 o
   5   1   3       85.95       81.82      2.00 o
   6   1   3       91.26       91.74      1.56 o
   7   1   3        4.36        5.56      1.46 o
   8   1   3        0.44        2.09      1.69 o
  -7   2   3        0.36        1.26      1.07 o
  -6   2   3       26.69       22.27      1.00 o
  -5   2   3       34.90       34.98      0.99 o
  -4   2   3        7.47        8.05      0.93 o
  -3   2   3        0.07        1.66      0.93 o
  -2   2   3      386.52      411.34      1.85 o
  -1   2   3      190.20      196.21      3.16 o
   0   2   3     2049.89     2170.86      3.37 o
   1   2   3      103.50      112.44      1.69 o
   2   2   3        0.95        3.59      1.10 o
   3   2   3       82.35       74.78      1.60 o
   4   2   3       43.73       49.95      1.28 o
   5   2   3        0.79        0.40      1.17 o
   6   2   3       52.34       54.45      1.47 o
   7   2   3       21.55       19.11      1.64 o
   8   2   3        2.81        5.36      1.74 o
  -7   3   3        1.59        2.03      1.06 o
  -6   3   3       12.88       12.19      1.05 o
  -5   3   3        0.15        1.61      0.90 o
  -4   3   3      163.26      164.56      3.84 o
  -3   3   3       48.04       52.60      1.45 o
  -2   3   3      338.20      360.06      1.39 o
  -1   3   3      168.60      148.74      1.19 o
   0   3   3        8.85        3.03      1.07 o
   1   3   3      125.63      126.46      3.44 o
   2   3   3      617.14      621.65      3.52 o
   3   3   3       70.89       93.27      1.62 o
   4   3   3        4.06        2.18      1.02 o
   5   3   3       45.96       40.88      1.20 o
   6   3   3      260.93      263.39      7.40 o
   7   3   3       18.70       18.19      1.50 o
   8   3   3        0.53        0.46      2.19 o
  -6   4   3        0.23        0.71      0.99 o
  -5   4   3       67.61       63.03      2.04 o
  -4   4   3       73.10       73.48      1.36 o
  -3   4   3       33.04       35.60      0.91 o
  -2   4   3       12.85       12.01      0.97 o
  -1   4   3      285.89      294.51      2.30 o
   0   4   3      291.01      293.40      6.29 o
   1   4   3       76.54       87.19      2.54 o
   2   4   3      544.96      531.41      6.14 o
   3   4   3        6.71        2.71      1.02 o
   4   4   3       11.24       12.76      1.18 o
   5   4   3       50.21       43.18      1.40 o
   6   4   3       83.80       89.46      4.74 o
   7   4   3       10.93        9.70      1.45 o
   8   4   3        4.98        3.82      3.02 o
  -6   5   3        3.96        4.63      1.01 o
  -5   5   3       71.45       72.58      2.33 o
  -4   5   3       80.82       72.09      1.19 o
  -3   5   3       38.21       37.33      0.90 o
  -2   5   3       27.68       30.30      0.88 o
  -1   5   3      553.54      561.54      2.14 o
   0   5   3      492.63      508.48      6.50 o
   1   5   3      105.19      108.10      1.58 o
   2   5   3      489.60      542.04      2.52 o
   3   5   3        3.77        3.23      0.94 o
   4   5   3       10.39       17.38      1.03 o
   5   5   3        2.69        3.23      1.10 o
   6   5   3      123.11      123.31      5.98 o
   7   5   3        0.62        2.15      1.54 o
   8   5   3        0.01       -0.17      2.64 o
  -6   6   3       10.81        9.03      1.19 o
  -5   6   3       21.47       18.80      1.08 o
  -4   6   3       41.70       36.35      1.40 o
  -3   6   3       10.88       12.06      1.01 o
  -2   6   3       62.89       60.67      4.09 o
  -1   6   3        1.07        3.03      0.85 o
   0   6   3       61.55       55.16      1.47 o
   1   6   3      104.83       98.44      2.39 o
   2   6   3       37.85       31.82      3.00 o
   3   6   3        4.14        4.73      1.09 o
   4   6   3       10.09        8.55      1.13 o
   5   6   3       62.92       62.24      5.64 o
   6   6   3       52.40       49.12      5.51 o
   7   6   3        0.00        0.52      1.44 o
  -5   7   3        8.51        7.77      1.05 o
  -4   7   3       11.94       11.30      0.91 o
  -3   7   3       21.50       19.80      0.89 o
  -2   7   3       42.65       47.20      2.13 o
  -1   7   3        7.36        7.46      0.81 o
   0   7   3       46.89       44.92      0.87 o
   1   7   3       22.10       18.93      0.90 o
   2   7   3        0.00        1.44      1.04 o
   3   7   3       12.69       14.45      1.16 o
   4   7   3        0.01        2.27      0.96 o
   5   7   3       46.64       55.99      4.26 o
   6   7   3        3.72        3.19      1.40 o
   7   7   3        0.76        1.06      1.41 o
  -4   8   3       11.39        8.85      0.95 o
  -3   8   3       18.76       18.88      0.96 o
  -2   8   3       32.69       35.39      0.91 o
  -1   8   3        2.52        3.05      0.84 o
   0   8   3      110.28      100.16      3.47 o
   1   8   3        0.82        1.65      0.85 o
   2   8   3        8.76        8.81      0.89 o
   3   8   3       42.29       34.53      2.86 o
   4   8   3       27.78       24.92      1.77 o
   5   8   3        0.93        0.04      1.18 o
   6   8   3        1.34        2.60      1.34 o
   7   8   3        0.75        2.40      1.44 o
  -3   9   3        0.02        0.93      0.91 o
  -2   9   3        0.13        1.30      0.91 o
  -1   9   3        4.62        4.60      0.87 o
   0   9   3        0.98        1.61      0.82 o
   1   9   3       44.30       44.17      1.46 o
   2   9   3       30.46       30.63      1.00 o
   3   9   3        5.27        6.40      1.09 o
   4   9   3        6.39        6.57      1.36 o
   5   9   3        1.80        2.67      1.21 o
   6   9   3        7.65        7.51      1.39 o
  -2  10   3       12.41       13.22      1.01 o
  -1  10   3        0.01        1.17      0.89 o
   0  10   3        0.61        0.88      0.84 o
   1  10   3       10.66       11.50      0.94 o
   2  10   3        6.71        6.48      0.92 o
   3  10   3        2.03        3.76      0.95 o
   4  10   3        2.13        2.18      1.33 o
   5  10   3        0.10        2.06      1.84 o
  -1  11   3        0.01        1.27      0.97 o
   0  11   3        0.00        1.55      0.92 o
   1  11   3        0.05        1.87      0.95 o
   2  11   3        0.24        2.28      0.93 o
   3  11   3        1.62        0.91      1.08 o
   4  11   3        0.97        1.58      1.11 o
  -3  -9   4        0.05        0.95      1.35 o
  -2  -9   4       36.47       34.59      1.12 o
  -1  -9   4       10.29        8.58      0.99 o
   0  -9   4        0.08        1.87      1.00 o
  -5  -8   4        4.12        4.84      3.12 o
  -4  -8   4        1.50        2.31      1.17 o
  -3  -8   4        8.24        5.45      1.03 o
  -2  -8   4       44.01       37.73      1.11 o
  -1  -8   4       14.50       11.49      0.96 o
   0  -8   4        2.22        4.48      0.92 o
   1  -8   4        0.81        1.78      0.93 o
   2  -8   4        2.34        2.50      0.97 o
  -5  -7   4        0.51        1.72      1.17 o
  -4  -7   4        1.75        0.95      1.12 o
  -3  -7   4        9.68        7.31      0.99 o
  -2  -7   4        0.51        1.69      0.93 o
  -1  -7   4       25.22       24.13      0.95 o
   0  -7   4        0.44        1.23      0.90 o
   1  -7   4        2.79        3.58      0.87 o
   2  -7   4        0.43        2.20      1.05 o
   3  -7   4        0.49        1.80      0.99 o
  -6  -6   4        2.92        2.07      1.33 o
  -5  -6   4        5.19        6.43      1.50 o
  -4  -6   4        1.90        3.93      1.17 o
  -3  -6   4        6.42        9.13      0.91 o
  -2  -6   4        0.01        1.21      0.89 o
  -1  -6   4        3.44        2.64      0.87 o
   0  -6   4       97.25       84.54      1.67 o
   1  -6   4        0.06        0.46      0.84 o
   2  -6   4        6.37        7.10      1.51 o
   3  -6   4        0.11        0.12      0.90 o
   4  -6   4        0.04        1.46      1.04 o
  -7  -5   4        0.33        0.23      1.32 o
  -6  -5   4        1.47        3.42      1.30 o
  -5  -5   4        0.98        2.29      1.12 o
  -4  -5   4       29.92       30.55      1.05 o
  -3  -5   4      188.53      197.77      1.35 o
  -2  -5   4       13.91       11.80      0.89 o
  -1  -5   4       69.33       61.41      1.92 o
   0  -5   4       16.15       19.45      0.85 o
   1  -5   4        0.84        1.33      0.82 o
   2  -5   4        0.05        1.05      0.87 o
   3  -5   4        0.41        1.02      0.92 o
   4  -5   4        1.00        0.84      1.06 o
   5  -5   4        0.02        1.73      1.34 o
  -7  -4   4        2.60        3.06      1.44 o
  -6  -4   4        9.25       10.13      1.27 o
  -5  -4   4        2.72        1.65      1.09 o
  -4  -4   4        8.22       10.49      1.14 o
  -3  -4   4        6.72        6.41      0.93 o
  -2  -4   4        0.36        0.39      0.91 o
  -1  -4   4        6.63        6.57      0.86 o
   0  -4   4       83.39       88.65      2.13 o
   1  -4   4        2.48        3.40      0.81 o
   2  -4   4        3.57        2.78      0.85 o
   3  -4   4        0.10        0.96      0.92 o
   4  -4   4        7.04        9.70      1.09 o
   5  -4   4        5.93        8.70      1.62 o
   6  -4   4       34.43       37.79      3.13 o
  -7  -3   4        0.14        0.08      1.34 o
  -6  -3   4        0.52        2.01      1.24 o
  -5  -3   4       11.30       13.75      1.08 o
  -4  -3   4        7.93        7.70      0.99 o
  -3  -3   4       21.98       28.48      1.12 o
  -2  -3   4        3.82        5.51      1.10 o
  -1  -3   4       25.65       21.53      0.86 o
   0  -3   4       28.44       20.37      0.90 o
   1  -3   4        9.76        8.46      0.89 o
   2  -3   4      324.23      304.25      1.52 o
   3  -3   4      346.13      353.77      9.73 o
   4  -3   4       48.64       60.68      1.32 o
   5  -3   4        2.97        5.70      1.26 o
   6  -3   4       34.27       32.75      1.33 o
  -7  -2   4        0.44        0.37      1.33 o
  -6  -2   4        5.10        7.24      1.15 o
  -5  -2   4       37.11       41.83      1.10 o
  -4  -2   4      153.04      152.71      1.66 o
  -3  -2   4       25.98       25.50      1.23 o
  -2  -2   4      320.19      304.56      4.65 o
  -1  -2   4      120.40      136.33      3.46 o
   0  -2   4       60.68       50.73      2.12 o
   1  -2   4      107.08       98.71      1.32 o
   2  -2   4      113.24      120.32      1.23 o
   3  -2   4        3.15        4.84      0.95 o
   4  -2   4       10.84       13.64      1.20 o
   5  -2   4       75.62       89.01      1.37 o
   6  -2   4       43.25       40.53      1.37 o
   7  -2   4        0.00       -0.09      1.38 o
  -7  -1   4       17.65       18.80      1.12 o
  -6  -1   4       96.66       98.17      1.46 o
  -5  -1   4       89.35       87.17      1.32 o
  -4  -1   4      109.24      118.94      1.61 o
  -3  -1   4        1.96        1.61      1.01 o
  -2  -1   4      287.57      281.66      2.34 o
  -1  -1   4        3.97        3.28      1.05 o
   0  -1   4        1.53        1.05      0.94 o
   1  -1   4       48.08       50.13      1.81 o
   2  -1   4      254.95      296.65      2.01 o
   3  -1   4        3.71        8.06      1.20 o
   4  -1   4       15.38       12.07      1.11 o
   5  -1   4       66.88       56.91      1.29 o
   6  -1   4        1.08        2.12      1.27 o
   7  -1   4        0.93        1.60      1.36 o
  -7   0   4        0.07        0.91      1.11 o
  -6   0   4       46.22       44.14      1.83 o
  -5   0   4        4.42        4.73      0.96 o
  -4   0   4       11.92       14.03      0.97 o
  -3   0   4       27.90       26.62      1.00 o
  -2   0   4      376.55      391.40      3.85 o
  -1   0   4      305.96      270.41      4.57 o
   0   0   4       21.07       33.78      1.09 o
   1   0   4       33.45       28.75      1.06 o
   2   0   4        6.41        6.33      1.31 o
   3   0   4       31.63       49.71      1.22 o
   4   0   4        2.76        4.39      1.17 o
   5   0   4       26.89       33.97      1.27 o
   6   0   4       60.77       65.16      3.13 o
   7   0   4        1.10        2.20      1.50 o
  -7   1   4        5.37        5.10      1.06 o
  -6   1   4        5.02        5.23      1.00 o
  -5   1   4       48.62       46.20      1.98 o
  -4   1   4        1.56        0.31      0.93 o
  -3   1   4      151.59      154.53      2.07 o
  -2   1   4      104.59      101.50      1.08 o
  -1   1   4     2430.41     2352.28     47.37 o
   0   1   4     1154.51     1039.82     37.22 o
   1   1   4      549.88      491.55     12.75 o
   2   1   4      142.57      163.36      1.37 o
   3   1   4       96.97      109.31      2.08 o
   4   1   4        0.02        0.60      1.12 o
   5   1   4      136.12      119.61      2.69 o
   6   1   4        8.36        4.85      1.28 o
   7   1   4       24.53       22.57      1.48 o
  -7   2   4        0.37        2.31      1.07 o
  -6   2   4        2.47        3.34      0.97 o
  -5   2   4      209.84      194.48      3.66 o
  -4   2   4        0.03        0.27      0.87 o
  -3   2   4      146.09      149.15      2.32 o
  -2   2   4        3.30        3.91      0.93 o
  -1   2   4      497.74      494.32      6.04 o
   0   2   4     1107.86     1161.80     29.97 o
   1   2   4        3.41        2.46      1.12 o
   2   2   4      317.46      302.03      3.23 o
   3   2   4        3.91       10.24      1.09 o
   4   2   4        3.46        5.05      1.02 o
   5   2   4       10.56       10.42      1.22 o
   6   2   4       11.59       13.43      1.69 o
   7   2   4       20.60       19.17      1.47 o
   8   2   4        2.64        4.13      1.72 o
  -7   3   4        1.86        1.71      1.07 o
  -6   3   4        0.79        0.28      0.96 o
  -5   3   4      134.88      127.50      4.48 o
  -4   3   4      227.27      220.59      4.65 o
  -3   3   4        1.75        1.42      0.89 o
  -2   3   4      331.78      322.49      1.80 o
  -1   3   4      222.36      242.65      1.58 o
   0   3   4     1436.07     1384.13     37.02 o
   1   3   4      144.06      129.28      1.22 o
   2   3   4      311.50      322.86      3.42 o
   3   3   4      139.14      139.94      1.61 o
   4   3   4        3.06        2.22      1.22 o
   5   3   4      507.79      473.02     10.86 o
   6   3   4        1.58        1.87      1.18 o
   7   3   4        5.16        6.56      1.36 o
   8   3   4        3.23        4.40      1.82 o
  -6   4   4        0.08        1.56      0.96 o
  -5   4   4       23.82       22.03      0.93 o
  -4   4   4       62.39       60.54      1.00 o
  -3   4   4        1.76        1.97      0.88 o
  -2   4   4        7.37        9.64      0.85 o
  -1   4   4      154.00      163.18      1.27 o
   0   4   4      264.98      276.56      2.64 o
   1   4   4       69.19       75.97      1.29 o
   2   4   4       10.98       10.93      1.12 o
   3   4   4        1.98        2.28      0.95 o
   4   4   4        2.99        1.10      1.03 o
   5   4   4      183.69      174.53     12.90 o
   6   4   4       49.94       52.58      4.09 o
   7   4   4        0.73        0.86      1.50 o
   8   4   4        1.22        2.46      1.80 o
  -6   5   4        0.89        1.40      1.00 o
  -5   5   4        3.32        4.33      0.91 o
  -4   5   4       12.50       11.93      0.90 o
  -3   5   4      146.10      144.72      5.32 o
  -2   5   4       12.14       14.50      0.88 o
  -1   5   4       28.02       22.01      1.00 o
   0   5   4      604.50      562.46     20.67 o
   1   5   4        6.40        6.78      0.90 o
   2   5   4      183.58      181.87      3.55 o
   3   5   4      339.08      349.54      6.94 o
   4   5   4       24.12       21.01      1.52 o
   5   5   4       17.59       17.10      1.50 o
   6   5   4        1.70        2.04      1.34 o
   7   5   4        0.83        1.67      1.54 o
   8   5   4        2.40        3.47      1.75 o
  -6   6   4        4.93        4.04      1.21 o
  -5   6   4       10.47       12.03      0.93 o
  -4   6   4       39.41       37.52      1.57 o
  -3   6   4       74.14       73.47      3.11 o
  -2   6   4       82.78       78.32      1.59 o
  -1   6   4       50.40       52.01      1.54 o
   0   6   4      242.63      244.23      5.76 o
   1   6   4       44.55       36.01      1.10 o
   2   6   4        8.52        9.40      0.95 o
   3   6   4       40.59       46.37      1.13 o
   4   6   4        4.22        2.99      1.17 o
   5   6   4       27.73       26.93      2.14 o
   6   6   4       15.54       16.46      1.54 o
   7   6   4        2.42        3.81      2.18 o
  -5   7   4        9.19        9.07      1.12 o
  -4   7   4        7.00        6.72      1.05 o
  -3   7   4        2.42        1.51      0.95 o
  -2   7   4        3.34        3.18      0.82 o
  -1   7   4        3.48        4.52      0.88 o
   0   7   4       21.83       22.60      0.98 o
   1   7   4       62.07       71.10      1.04 o
   2   7   4       92.22       85.99      4.93 o
   3   7   4       24.50       23.80      2.56 o
   4   7   4        0.18        1.40      1.38 o
   5   7   4        0.10        1.03      1.68 o
   6   7   4       39.45       35.03      1.87 o
   7   7   4        1.80        4.16      2.06 o
  -4   8   4        2.83        3.80      0.96 o
  -3   8   4       26.42       25.55      1.07 o
  -2   8   4        0.66        1.49      0.91 o
  -1   8   4        0.13        1.45      0.87 o
   0   8   4        9.03        9.28      0.85 o
   1   8   4       54.54       54.39      2.00 o
   2   8   4       39.75       43.02      1.80 o
   3   8   4       14.43       12.77      0.93 o
   4   8   4       37.95       33.57      1.44 o
   5   8   4       26.20       26.01      1.44 o
   6   8   4       11.53       14.92      1.85 o
   7   8   4        0.94       -0.51      2.14 o
  -3   9   4        0.92        3.08      1.02 o
  -2   9   4        8.73       10.89      1.00 o
  -1   9   4       12.01       13.02      0.90 o
   0   9   4        0.43        0.07      0.86 o
   1   9   4       72.35       73.77      3.22 o
   2   9   4       31.10       28.75      0.92 o
   3   9   4        0.25        1.21      0.95 o
   4   9   4       13.65       15.25      1.35 o
   5   9   4        1.57        3.20      1.35 o
   6   9   4       12.04        9.15      1.88 o
  -2  10   4        0.02        1.21      0.92 o
  -1  10   4        8.02        9.09      0.88 o
   0  10   4        4.61        4.81      0.85 o
   1  10   4        1.43        0.26      1.06 o
   2  10   4       18.72       15.59      0.89 o
   3  10   4        0.30        0.50      0.91 o
   4  10   4        0.06        0.95      1.01 o
   5  10   4        2.96        4.43      1.20 o
  -1  11   4        1.66        2.92      0.95 o
   0  11   4        0.88        1.82      0.91 o
   1  11   4        0.93        1.40      0.96 o
   2  11   4        0.17        2.67      0.91 o
   3  11   4        0.09        1.04      1.00 o
   4  11   4        0.13        0.69      1.05 o
  -4  -8   5        0.14        1.15      1.28 o
  -3  -8   5        0.84        1.30      1.08 o
  -2  -8   5        0.06        0.92      0.96 o
  -1  -8   5        3.18        3.02      0.94 o
   0  -8   5        7.45        5.79      0.96 o
   1  -8   5        0.97        1.16      0.94 o
  -5  -7   5        0.08        2.39      1.37 o
  -4  -7   5        3.46        4.22      1.08 o
  -3  -7   5        2.13        2.78      0.98 o
  -2  -7   5        7.62        6.01      0.98 o
  -1  -7   5        3.27        4.07      0.91 o
   0  -7   5        3.29        3.17      1.12 o
   1  -7   5        2.37        2.83      0.94 o
   2  -7   5        0.22        0.84      1.10 o
   3  -7   5        0.80        1.96      1.01 o
  -6  -6   5        1.08        2.63      1.25 o
  -5  -6   5        1.18        2.10      1.32 o
  -4  -6   5       33.89       27.57      1.08 o
  -3  -6   5        7.51        8.04      1.10 o
  -2  -6   5        1.26        1.32      0.89 o
  -1  -6   5        0.81        1.59      0.83 o
   0  -6   5       18.66       14.40      0.90 o
   1  -6   5        3.26        3.08      1.01 o
   2  -6   5        0.20        1.50      0.94 o
   3  -6   5        0.02        1.00      1.03 o
   4  -6   5        4.02        7.53      1.13 o
  -6  -5   5        5.23        6.87      1.27 o
  -5  -5   5        0.01       -0.73      1.27 o
  -4  -5   5       53.75       57.11      2.17 o
  -3  -5   5       77.19       78.51      2.17 o
  -2  -5   5       28.58       27.61      1.18 o
  -1  -5   5        5.20        5.52      0.86 o
   0  -5   5       19.38       15.96      0.90 o
   1  -5   5        5.10        6.15      0.80 o
   2  -5   5        0.60        1.24      0.92 o
   3  -5   5        2.07        2.58      0.96 o
   4  -5   5        0.97        1.60      1.06 o
   5  -5   5       19.84       25.46      4.34 o
  -7  -4   5        5.35        5.09      1.32 o
  -6  -4   5       40.01       36.04      1.39 o
  -5  -4   5        0.36       -0.26      1.18 o
  -4  -4   5       34.77       35.88      1.67 o
  -3  -4   5       45.14       43.11      1.26 o
  -2  -4   5       18.68       18.97      0.90 o
  -1  -4   5       41.14       42.08      1.79 o
   0  -4   5        0.61        1.39      0.82 o
   1  -4   5       51.02       56.62      1.84 o
   2  -4   5       11.42       10.86      0.90 o
   3  -4   5        1.71        3.28      0.96 o
   4  -4   5       19.66       25.31      1.10 o
   5  -4   5       18.59       18.09      1.36 o
  -7  -3   5        0.91        1.80      1.39 o
  -6  -3   5       37.14       34.88      1.27 o
  -5  -3   5        0.01       -0.73      1.15 o
  -4  -3   5        0.60        1.54      0.96 o
  -3  -3   5       43.53       39.80      1.70 o
  -2  -3   5       28.89       29.70      1.13 o
  -1  -3   5        0.82       -0.12      0.96 o
   0  -3   5       51.22       50.92      0.90 o
   1  -3   5      105.82      106.93      1.05 o
   2  -3   5      167.53      165.02      1.29 o
   3  -3   5      221.22      230.04      1.44 o
   4  -3   5        6.86        7.44      1.15 o
   5  -3   5        2.09        3.50      1.26 o
   6  -3   5        1.30        1.47      1.27 o
  -7  -2   5        9.18        6.75      1.25 o
  -6  -2   5       35.46       36.86      1.14 o
  -5  -2   5        7.07        8.03      0.97 o
  -4  -2   5        4.60        4.92      0.98 o
  -3  -2   5      158.54      151.12      2.53 o
  -2  -2   5       12.29       12.74      0.89 o
  -1  -2   5      257.53      267.33      6.75 o
   0  -2   5      580.88      597.75      8.83 o
   1  -2   5       22.16       19.62      0.89 o
   2  -2   5       49.36       47.73      0.98 o
   3  -2   5       16.07       15.62      1.07 o
   4  -2   5        8.59        9.08      1.14 o
   5  -2   5       28.24       29.06      1.15 o
   6  -2   5        9.07        6.09      1.31 o
  -7  -1   5        0.01        1.03      1.12 o
  -6  -1   5        0.53        1.70      1.02 o
  -5  -1   5        1.67        2.46      0.98 o
  -4  -1   5       87.71       91.34      6.13 o
  -3  -1   5       79.63       83.41      2.25 o
  -2  -1   5      119.66       99.21      1.40 o
  -1  -1   5       16.55       14.82      0.98 o
   0  -1   5       17.68       20.56      0.92 o
   1  -1   5      277.20      269.17      3.68 o
   2  -1   5      215.78      197.87      1.22 o
   3  -1   5        5.75        9.04      1.07 o
   4  -1   5       23.36       26.63      1.52 o
   5  -1   5       33.98       31.49      1.65 o
   6  -1   5       19.54       16.33      1.31 o
   7  -1   5        0.69        1.97      1.39 o
  -7   0   5        3.24        3.07      1.11 o
  -6   0   5       34.23       28.62      2.12 o
  -5   0   5       89.50       88.20      3.34 o
  -4   0   5        0.82        2.88      1.00 o
  -3   0   5       32.83       35.01      0.99 o
  -2   0   5      161.79      155.16      1.69 o
  -1   0   5      364.39      356.71      3.33 o
   0   0   5       60.71       49.88      1.18 o
   1   0   5       63.59       60.12      1.21 o
   2   0   5       20.75       17.10      0.97 o
   3   0   5       12.12        9.62      1.15 o
   4   0   5        8.53        9.18      1.19 o
   5   0   5       69.31       62.45      1.31 o
   6   0   5       17.58       18.27      1.34 o
   7   0   5        0.11       -0.26      1.33 o
  -7   1   5       18.44       18.75      1.13 o
  -6   1   5       50.74       49.54      2.70 o
  -5   1   5      139.91      130.32      4.34 o
  -4   1   5       60.96       59.00      1.09 o
  -3   1   5        0.02        0.02      0.87 o
  -2   1   5      324.19      339.08      2.13 o
  -1   1   5     1855.64     1943.54     27.27 o
   0   1   5      185.12      185.53      5.71 o
   1   1   5        4.94        3.49      0.95 o
   2   1   5     1333.03     1410.45     10.29 o
   3   1   5       40.98       42.94      1.66 o
   4   1   5       35.66       39.07      2.01 o
   5   1   5      164.09      171.84      4.05 o
   6   1   5       11.97       14.19      1.32 o
   7   1   5        2.48        3.36      1.39 o
  -7   2   5        2.79        3.23      1.08 o
  -6   2   5        0.15        0.82      0.95 o
  -5   2   5       66.81       64.73      2.24 o
  -4   2   5        0.01        0.71      0.87 o
  -3   2   5        2.13        2.36      0.85 o
  -2   2   5      236.89      229.20      1.16 o
  -1   2   5     1560.77     1552.11     10.63 o
   0   2   5       25.72       18.44      0.99 o
   1   2   5      698.40      677.40     14.98 o
   2   2   5       99.98       86.52      1.31 o
   3   2   5       22.42       15.90      1.04 o
   4   2   5       17.36       14.56      1.44 o
   5   2   5      265.71      254.71      1.84 o
   6   2   5        3.49        3.01      1.30 o
   7   2   5        0.01        1.94      1.50 o
  -7   3   5        0.01        0.23      1.11 o
  -6   3   5        1.74        2.15      0.95 o
  -5   3   5       10.43        9.02      0.98 o
  -4   3   5      108.53      103.52      2.81 o
  -3   3   5       89.84       83.14      2.57 o
  -2   3   5      163.94      157.64      2.37 o
  -1   3   5     1424.79     1497.15      6.04 o
   0   3   5      288.71      299.63      6.61 o
   1   3   5      723.31      649.50     22.83 o
   2   3   5      301.30      304.26      1.42 o
   3   3   5        0.04        5.21      1.16 o
   4   3   5       70.19       73.22      3.50 o
   5   3   5      207.18      203.97      6.67 o
   6   3   5       58.18       68.54      3.60 o
   7   3   5        1.93        3.23      1.55 o
  -6   4   5        0.09        0.04      0.96 o
  -5   4   5        2.63        2.22      0.88 o
  -4   4   5       55.51       48.41      1.79 o
  -3   4   5       48.07       46.71      0.93 o
  -2   4   5       31.01       27.67      0.93 o
  -1   4   5       70.29       71.21      0.97 o
   0   4   5       74.81       70.91      1.66 o
   1   4   5      157.87      178.79      2.61 o
   2   4   5      559.83      573.47      6.10 o
   3   4   5       57.23       46.26      1.20 o
   4   4   5        0.20        1.29      1.00 o
   5   4   5       12.83       14.88      1.28 o
   6   4   5       23.74       21.56      1.37 o
   7   4   5        1.78        2.97      1.61 o
  -6   5   5        0.22        0.59      1.02 o
  -5   5   5        1.43        2.28      0.92 o
  -4   5   5        4.02        3.82      0.87 o
  -3   5   5       40.27       42.19      1.24 o
  -2   5   5        1.08       -0.13      0.85 o
  -1   5   5        1.75        2.31      0.99 o
   0   5   5        7.64       12.48      0.88 o
   1   5   5       79.40       80.43      4.27 o
   2   5   5      247.52      233.74      1.25 o
   3   5   5       29.96       24.02      0.96 o
   4   5   5       96.39       83.86      2.90 o
   5   5   5      324.20      332.49     18.42 o
   6   5   5        1.28        2.21      1.14 o
   7   5   5        4.44        5.46      1.30 o
  -5   6   5        5.73        8.10      0.94 o
  -4   6   5        2.66        1.78      0.99 o
  -3   6   5        9.92       12.09      0.91 o
  -2   6   5       24.35       20.28      0.87 o
  -1   6   5       19.37       17.01      0.96 o
   0   6   5       11.50       13.29      1.07 o
   1   6   5       85.19       95.87      3.21 o
   2   6   5       11.06       11.41      1.16 o
   3   6   5      103.40      114.65      1.31 o
   4   6   5        0.75        1.04      1.00 o
   5   6   5       27.09       29.12      1.45 o
   6   6   5       14.61       13.93      1.11 o
   7   6   5        3.37        4.67      1.27 o
  -5   7   5        0.00        2.68      1.15 o
  -4   7   5        9.15        8.42      1.00 o
  -3   7   5        2.87        2.32      0.98 o
  -2   7   5      158.08      152.63      2.78 o
  -1   7   5        4.00        6.72      0.95 o
   0   7   5       14.66       17.00      0.85 o
   1   7   5        1.81        0.92      0.97 o
   2   7   5       27.84       23.55      1.78 o
   3   7   5       19.20       19.97      0.93 o
   4   7   5        6.50        7.01      0.99 o
   5   7   5        5.53        4.99      1.06 o
   6   7   5       23.67       22.34      1.20 o
   7   7   5        0.69        2.75      1.60 o
  -4   8   5        0.33        2.07      0.94 o
  -3   8   5        0.17        1.21      0.84 o
  -2   8   5       11.53       12.84      0.90 o
  -1   8   5       13.90       10.79      1.08 o
   0   8   5        0.44        0.85      0.81 o
   1   8   5        7.64        8.02      1.05 o
   2   8   5       12.59       13.91      1.02 o
   3   8   5        9.42        9.09      1.03 o
   4   8   5        0.21        1.64      1.08 o
   5   8   5       17.99       15.14      1.15 o
   6   8   5       10.31       10.31      1.35 o
   7   8   5        0.97        1.62      1.54 o
  -3   9   5        2.09        2.08      0.91 o
  -2   9   5        2.85        4.30      1.29 o
  -1   9   5        2.51        3.52      0.86 o
   0   9   5        0.06        1.48      0.80 o
   1   9   5        9.99       10.70      0.86 o
   2   9   5       13.86       10.43      0.86 o
   3   9   5        1.10        1.29      0.91 o
   4   9   5        7.11        9.11      1.09 o
   5   9   5        3.02        3.89      1.07 o
   6   9   5        1.72        2.56      1.35 o
  -2  10   5        8.39        9.53      0.91 o
  -1  10   5        0.63        1.56      0.83 o
   0  10   5       10.72       13.04      0.87 o
   1  10   5        3.60        5.26      1.09 o
   2  10   5        2.65        1.19      0.94 o
   3  10   5       24.26       22.45      0.95 o
   4  10   5        7.73        7.63      1.12 o
   5  10   5        0.05        0.91      1.08 o
  -1  11   5        0.55        1.59      0.95 o
   0  11   5        0.22        1.97      0.92 o
   1  11   5        0.44       -0.14      0.91 o
   2  11   5        0.18        1.60      0.94 o
   3  11   5        4.21        4.91      1.01 o
   4  11   5        0.01        0.75      1.04 o
  -2  -8   6        3.87        3.55      1.05 o
  -1  -8   6        0.68        3.02      1.01 o
   0  -8   6        0.14        1.30      1.00 o
  -4  -7   6        0.01        1.88      1.17 o
  -3  -7   6        0.83        2.38      1.11 o
  -2  -7   6        0.01        0.10      0.98 o
  -1  -7   6       13.58       10.91      1.27 o
   0  -7   6        0.11        0.42      0.95 o
   1  -7   6        0.76        2.91      0.98 o
   2  -7   6        3.58        5.27      1.19 o
  -5  -6   6        3.74        3.69      1.30 o
  -4  -6   6        0.08        0.81      1.06 o
  -3  -6   6       26.74       25.35      1.52 o
  -2  -6   6        0.41        0.25      0.90 o
  -1  -6   6        7.74        5.93      0.90 o
   0  -6   6        1.50        0.17      0.88 o
   1  -6   6        2.14        4.36      0.92 o
   2  -6   6        0.53        1.84      0.99 o
   3  -6   6       10.84       13.75      1.59 o
  -6  -5   6        9.29       11.10      1.34 o
  -5  -5   6        4.09        5.38      1.86 o
  -4  -5   6        5.35        4.68      1.05 o
  -3  -5   6        3.91        4.22      0.98 o
  -2  -5   6        0.31        1.57      0.92 o
  -1  -5   6       26.25       25.34      1.15 o
   0  -5   6        2.23        4.31      0.88 o
   1  -5   6       16.62       15.77      0.89 o
   2  -5   6        7.58       10.53      0.96 o
   3  -5   6        0.02        0.77      1.05 o
   4  -5   6        0.29        2.01      1.08 o
  -6  -4   6       14.22       14.27      2.47 o
  -5  -4   6        0.02        2.24      1.10 o
  -4  -4   6       41.16       43.65      2.08 o
  -3  -4   6        7.94        9.18      0.92 o
  -2  -4   6       22.20       24.96      1.04 o
  -1  -4   6        2.99        3.41      0.83 o
   0  -4   6       17.73       13.69      0.86 o
   1  -4   6        5.68        6.11      0.86 o
   2  -4   6       22.28       17.73      0.93 o
   3  -4   6       31.66       36.85      1.90 o
   4  -4   6       13.82       13.93      1.19 o
   5  -4   6        5.58        3.74      1.28 o
  -6  -3   6        3.10        4.70      1.19 o
  -5  -3   6        9.18       10.52      1.09 o
  -4  -3   6        1.49        0.94      0.92 o
  -3  -3   6       26.25       29.19      0.96 o
  -2  -3   6       14.11       12.58      0.97 o
  -1  -3   6        1.26        4.04      0.98 o
   0  -3   6       33.76       35.78      1.57 o
   1  -3   6       23.89       26.94      0.99 o
   2  -3   6        9.28       13.02      0.97 o
   3  -3   6       21.03       21.22      1.00 o
   4  -3   6       37.73       37.79      1.25 o
   5  -3   6       17.91       13.95      1.30 o
  -7  -2   6        0.22        1.10      1.21 o
  -6  -2   6       31.98       32.42      1.16 o
  -5  -2   6       41.72       40.88      1.10 o
  -4  -2   6        1.05        2.52      0.90 o
  -3  -2   6        1.19        1.32      0.88 o
  -2  -2   6      184.54      195.85      1.86 o
  -1  -2   6      283.88      287.10      6.73 o
   0  -2   6      200.71      194.74      3.30 o
   1  -2   6       11.46       14.04      1.09 o
   2  -2   6      125.33      122.77      2.10 o
   3  -2   6        2.02        1.88      0.98 o
   4  -2   6        7.13        7.87      1.47 o
   5  -2   6       24.23       29.18      1.33 o
   6  -2   6        3.96        4.05      1.46 o
  -7  -1   6        0.06        0.31      1.26 o
  -6  -1   6       32.89       31.68      1.67 o
  -5  -1   6       20.59       19.39      1.20 o
  -4  -1   6       57.09       65.65      3.07 o
  -3  -1   6       19.28       22.77      1.29 o
  -2  -1   6      287.85      295.29      3.29 o
  -1  -1   6      333.28      338.42      5.92 o
   0  -1   6       41.23       47.35      1.03 o
   1  -1   6      328.13      334.12      5.68 o
   2  -1   6       14.60        9.10      1.11 o
   3  -1   6       19.21       21.63      1.46 o
   4  -1   6      101.20      103.08      1.38 o
   5  -1   6       63.38       61.98      2.50 o
   6  -1   6        4.40        4.14      1.23 o
  -7   0   6        1.13        1.87      1.10 o
  -6   0   6        6.38        5.31      0.99 o
  -5   0   6       11.87       11.12      1.02 o
  -4   0   6       27.10       25.38      2.05 o
  -3   0   6       17.79       18.33      1.03 o
  -2   0   6       75.59       76.01      1.24 o
  -1   0   6        0.05       -0.05      0.87 o
   0   0   6       10.01        7.73      1.02 o
   1   0   6      254.12      238.16      3.04 o
   2   0   6      190.50      193.07      1.50 o
   3   0   6       11.19        7.97      0.99 o
   4   0   6      285.70      302.80      1.95 o
   5   0   6       64.93       62.33      1.33 o
   6   0   6       44.82       39.45      6.39 o
   7   0   6        1.00        1.88      1.43 o
  -7   1   6       13.33       12.83      1.13 o
  -6   1   6        9.40       10.17      1.01 o
  -5   1   6        0.48        1.55      0.91 o
  -4   1   6      242.48      234.19      5.57 o
  -3   1   6        0.72        2.77      0.85 o
  -2   1   6        9.73        9.19      0.90 o
  -1   1   6      534.05      530.45      4.98 o
   0   1   6        0.94        0.74      0.88 o
   1   1   6        0.20        2.62      1.38 o
   2   1   6        7.00       10.35      0.95 o
   3   1   6        3.58       10.14      1.02 o
   4   1   6      279.96      296.92      3.41 o
   5   1   6        3.05        2.59      1.33 o
   6   1   6        0.96        0.72      1.27 o
   7   1   6        2.45        2.46      1.56 o
  -7   2   6        5.83        6.82      1.09 o
  -6   2   6        0.47        0.33      0.95 o
  -5   2   6        5.54        4.88      0.90 o
  -4   2   6      105.84      102.44      3.18 o
  -3   2   6        1.00        1.43      0.89 o
  -2   2   6      102.28      110.63      1.70 o
  -1   2   6       17.75       17.29      0.89 o
   0   2   6       43.61       45.31      1.10 o
   1   2   6        1.55        1.01      0.89 o
   2   2   6      201.12      215.23      3.77 o
   3   2   6       46.76       58.94      1.19 o
   4   2   6       31.68       29.98      1.48 o
   5   2   6       55.64       55.10      1.62 o
   6   2   6        0.67        2.69      1.30 o
   7   2   6       10.64       11.52      1.51 o
  -6   3   6        0.04        0.73      0.97 o
  -5   3   6        3.09        2.86      0.89 o
  -4   3   6        7.27        7.61      0.90 o
  -3   3   6       36.49       39.87      0.91 o
  -2   3   6      166.46      160.57      1.98 o
  -1   3   6      772.41      734.82      3.01 o
   0   3   6      640.23      665.22     16.05 o
   1   3   6       39.43       46.37      1.00 o
   2   3   6      334.78      354.83      3.27 o
   3   3   6       13.66       13.91      1.12 o
   4   3   6       17.50       14.15      1.03 o
   5   3   6       46.12       47.40      2.33 o
   6   3   6       24.32       25.75      2.26 o
   7   3   6       13.56       14.63      1.57 o
  -6   4   6        7.19        6.87      0.96 o
  -5   4   6        3.22        3.45      1.00 o
  -4   4   6       73.55       70.31      3.29 o
  -3   4   6        9.72       11.69      1.06 o
  -2   4   6       77.09       79.78      0.99 o
  -1   4   6        6.70        6.24      0.83 o
   0   4   6        0.41        0.75      0.83 o
   1   4   6      293.10      266.95      2.03 o
   2   4   6      229.09      248.32      3.33 o
   3   4   6       52.10       56.26      1.01 o
   4   4   6      137.21      127.33      6.12 o
   5   4   6        0.14        1.43      1.72 o
   6   4   6       42.24       37.18      2.64 o
   7   4   6        0.02        1.62      2.03 o
  -6   5   6       20.94       21.26      1.02 o
  -5   5   6        3.69        3.82      0.91 o
  -4   5   6        4.62        3.59      0.88 o
  -3   5   6      111.19      109.01      2.21 o
  -2   5   6      108.71      109.82      2.01 o
  -1   5   6        0.29        0.44      0.86 o
   0   5   6       36.95       38.13      1.23 o
   1   5   6        0.23        0.11      0.83 o
   2   5   6       52.95       56.63      1.36 o
   3   5   6       42.84       33.46      1.75 o
   4   5   6        1.60        1.25      0.95 o
   5   5   6      207.67      196.16     12.07 o
   6   5   6        1.51        3.26      1.16 o
   7   5   6        7.24        8.25      1.33 o
  -5   6   6        3.55        4.94      0.94 o
  -4   6   6        0.88        1.37      0.91 o
  -3   6   6       46.76       51.29      1.46 o
  -2   6   6        7.53        6.67      0.87 o
  -1   6   6       27.61       27.74      0.94 o
   0   6   6        1.57        3.57      1.00 o
   1   6   6       26.86       33.39      1.36 o
   2   6   6        5.86        6.36      0.91 o
   3   6   6       17.56       16.24      1.00 o
   4   6   6        0.72        1.81      0.96 o
   5   6   6       31.30       30.37      1.63 o
   6   6   6        3.13        3.57      1.11 o
   7   6   6        3.02        2.09      1.25 o
  -5   7   6        3.75        3.90      0.99 o
  -4   7   6        1.53        0.10      0.89 o
  -3   7   6       33.82       30.16      1.11 o
  -2   7   6        4.48        3.67      0.83 o
  -1   7   6        1.66        1.30      0.81 o
   0   7   6        1.98        2.33      0.96 o
   1   7   6       13.64       12.00      0.85 o
   2   7   6       31.21       27.20      0.92 o
   3   7   6        3.87        4.61      1.04 o
   4   7   6        2.48        2.41      0.93 o
   5   7   6        2.61        2.63      1.03 o
   6   7   6        5.73        7.87      1.29 o
   7   7   6       13.27       12.15      1.35 o
  -4   8   6        2.83        4.99      1.12 o
  -3   8   6        5.47        6.01      1.02 o
  -2   8   6        7.97        8.87      1.04 o
  -1   8   6        0.29        0.31      0.80 o
   0   8   6        0.01        2.00      0.83 o
   1   8   6        0.11       -0.77      0.97 o
   2   8   6       17.74       17.72      0.92 o
   3   8   6       40.02       38.91      1.42 o
   4   8   6        0.33        1.78      0.94 o
   5   8   6        0.09        1.60      1.07 o
   6   8   6       12.17       12.67      1.27 o
  -3   9   6        1.24        2.01      0.86 o
  -2   9   6        0.44        0.75      0.86 o
  -1   9   6        1.25        2.52      0.88 o
   0   9   6       10.62       11.31      0.96 o
   1   9   6       16.82       15.53      0.89 o
   2   9   6       20.81       19.58      0.89 o
   3   9   6       18.91       18.63      1.39 o
   4   9   6       13.64       14.39      1.25 o
   5   9   6        2.72        1.96      1.16 o
   6   9   6        0.36        0.86      1.35 o
  -2  10   6        0.02        0.91      0.94 o
  -1  10   6        0.52        0.12      0.87 o
   0  10   6       24.57       26.54      0.96 o
   1  10   6       72.23       75.69      3.02 o
   2  10   6       17.98       17.55      1.08 o
   3  10   6        6.42        7.00      0.94 o
   4  10   6        0.18        0.16      1.04 o
   5  10   6        0.00        1.02      1.11 o
  -1  11   6        0.00        1.56      0.91 o
   0  11   6        0.26        2.61      0.95 o
   1  11   6        0.05        1.65      1.02 o
   2  11   6       22.67       20.11      0.96 o
   3  11   6        7.45       10.65      1.53 o
   4  11   6        0.16        1.59      1.08 o
  -3  -7   7        0.36        3.30      1.16 o
  -2  -7   7        0.20        0.99      0.99 o
  -1  -7   7        1.32        1.40      1.01 o
   0  -7   7        0.06        0.56      0.99 o
   1  -7   7        0.15        1.98      1.04 o
  -4  -6   7        1.03        1.52      1.10 o
  -3  -6   7        1.91        1.45      1.05 o
  -2  -6   7        0.31       -0.84      0.91 o
  -1  -6   7        0.00        1.76      0.91 o
   0  -6   7       14.17       15.00      1.20 o
   1  -6   7        0.49        0.46      0.95 o
   2  -6   7        0.80        0.87      0.96 o
  -5  -5   7       12.52        9.28      1.19 o
  -4  -5   7        0.86        2.04      1.04 o
  -3  -5   7        0.11        0.66      0.99 o
  -2  -5   7        7.77        8.60      0.89 o
  -1  -5   7       32.83       31.51      1.57 o
   0  -5   7        0.13        0.46      0.90 o
   1  -5   7        0.64        1.54      0.92 o
   2  -5   7        0.16        1.45      0.97 o
   3  -5   7       13.66       13.15      1.15 o
  -6  -4   7        7.46        7.07      1.34 o
  -5  -4   7        0.43        1.46      1.22 o
  -4  -4   7       54.61       56.05      2.85 o
  -3  -4   7       39.23       43.39      1.59 o
  -2  -4   7       66.34       63.48      1.06 o
  -1  -4   7        0.39        1.55      0.84 o
   0  -4   7        0.83        1.99      0.86 o
   1  -4   7       26.12       26.64      0.90 o
   2  -4   7        2.66        2.66      0.88 o
   3  -4   7        3.05        3.48      1.01 o
   4  -4   7        7.20        8.34      1.13 o
  -6  -3   7       13.28       12.47      1.22 o
  -5  -3   7        9.22       11.83      1.05 o
  -4  -3   7        9.77        9.09      0.97 o
  -3  -3   7        0.22       -1.20      0.91 o
  -2  -3   7      108.83      103.56      3.84 o
  -1  -3   7       14.01       12.98      0.99 o
   0  -3   7       13.54       13.07      0.89 o
   1  -3   7       87.02       78.36      1.95 o
   2  -3   7        0.93        1.49      0.90 o
   3  -3   7        7.38        6.92      0.96 o
   4  -3   7       75.38       75.78      4.70 o
   5  -3   7        1.57        4.51      2.14 o
  -6  -2   7        8.78        7.47      1.08 o
  -5  -2   7        0.05       -0.26      0.96 o
  -4  -2   7       21.43       22.17      0.96 o
  -3  -2   7        1.20        1.82      0.87 o
  -2  -2   7       47.33       48.07      1.73 o
  -1  -2   7        2.82        2.22      0.97 o
   0  -2   7        0.20        0.59      0.84 o
   1  -2   7        7.74        6.52      1.01 o
   2  -2   7       45.61       45.60      1.87 o
   3  -2   7      119.19      134.29      1.88 o
   4  -2   7       80.99       78.60      7.44 o
   5  -2   7        1.09        2.07      1.30 o
   6  -2   7        2.24        1.09      1.29 o
  -6  -1   7        1.69        2.89      1.07 o
  -5  -1   7       52.86       52.12      1.31 o
  -4  -1   7       33.52       34.64      0.97 o
  -3  -1   7        0.81        2.08      0.91 o
  -2  -1   7       17.83       16.92      0.94 o
  -1  -1   7       51.85       53.67      0.94 o
   0  -1   7       36.46       36.02      1.69 o
   1  -1   7        0.00        0.74      0.88 o
   2  -1   7      147.30      150.05      2.14 o
   3  -1   7        1.12        2.24      0.94 o
   4  -1   7       68.03       67.15      1.36 o
   5  -1   7        6.78        5.68      1.19 o
   6  -1   7        4.72        5.22      1.27 o
  -6   0   7        5.54        7.55      1.02 o
  -5   0   7       56.15       51.51      2.94 o
  -4   0   7        0.50       -0.27      1.06 o
  -3   0   7        6.21        8.59      0.86 o
  -2   0   7        6.19        6.73      0.85 o
  -1   0   7      153.40      160.98      2.01 o
   0   0   7      332.34      321.35      7.27 o
   1   0   7      101.05      100.50      3.99 o
   2   0   7        3.95        6.42      0.94 o
   3   0   7        1.90        3.02      1.22 o
   4   0   7        4.33        6.23      1.22 o
   5   0   7        6.69        7.47      1.21 o
   6   0   7       21.90       22.85      1.84 o
  -6   1   7        6.85        9.76      1.33 o
  -5   1   7        4.50        4.96      1.07 o
  -4   1   7       32.15       32.79      2.35 o
  -3   1   7        0.35        1.47      0.85 o
  -2   1   7        4.26        5.13      0.94 o
  -1   1   7        8.56       11.81      0.89 o
   0   1   7       57.15       64.04      0.99 o
   1   1   7      464.65      452.03      4.99 o
   2   1   7        0.58        1.86      0.94 o
   3   1   7        1.08        1.94      0.97 o
   4   1   7       27.12       20.57      1.17 o
   5   1   7       22.77       21.74      1.24 o
   6   1   7       12.32       10.73      1.67 o
   7   1   7        1.64        3.49      1.42 o
  -6   2   7        5.29        5.33      0.99 o
  -5   2   7        1.30        1.50      0.89 o
  -4   2   7        7.10        6.26      1.21 o
  -3   2   7       93.22       87.58      2.81 o
  -2   2   7       53.56       59.67      2.33 o
  -1   2   7       59.47       63.31      1.60 o
   0   2   7       50.11       42.83      1.04 o
   1   2   7      427.48      418.56      8.59 o
   2   2   7       49.40       52.60      1.24 o
   3   2   7        2.58        1.55      0.93 o
   4   2   7       30.31       32.90      2.41 o
   5   2   7       92.37       86.14     11.71 o
   6   2   7        0.47        1.77      1.34 o
   7   2   7        1.07        0.56      2.22 o
  -6   3   7        9.50       11.00      0.99 o
  -5   3   7        4.34        5.15      0.90 o
  -4   3   7       42.97       44.23      2.18 o
  -3   3   7      409.94      401.46      6.59 o
  -2   3   7       20.55       20.40      0.96 o
  -1   3   7      124.70      133.58      4.21 o
   0   3   7       15.87       18.90      1.01 o
   1   3   7       33.51       27.80      0.91 o
   2   3   7      237.74      262.28      4.15 o
   3   3   7        0.51        1.26      1.33 o
   4   3   7       37.56       34.25      1.91 o
   5   3   7       40.94       35.46      1.99 o
   6   3   7        3.37        6.21      1.37 o
   7   3   7        1.68        3.32      1.52 o
  -6   4   7        6.98        9.11      0.99 o
  -5   4   7        0.04        1.89      0.90 o
  -4   4   7        3.36        3.30      0.83 o
  -3   4   7        9.34       10.03      0.95 o
  -2   4   7      185.60      186.14      1.05 o
  -1   4   7        1.25        3.05      0.84 o
   0   4   7        8.73       10.01      0.88 o
   1   4   7        3.35        4.18      1.01 o
   2   4   7      145.98      132.06      3.60 o
   3   4   7        5.54        7.41      1.05 o
   4   4   7       25.23       20.52      1.33 o
   5   4   7        2.46        2.07      1.27 o
   6   4   7        2.37        3.19      1.59 o
   7   4   7        2.87        2.54      2.09 o
  -6   5   7        0.04        1.06      1.01 o
  -5   5   7        7.01        9.29      1.28 o
  -4   5   7        9.66        8.32      1.02 o
  -3   5   7       48.05       44.49      2.57 o
  -2   5   7       11.43       11.17      0.85 o
  -1   5   7        1.24        0.90      0.85 o
   0   5   7       74.55       75.26      2.02 o
   1   5   7        0.69        1.87      0.92 o
   2   5   7        1.86        2.33      0.89 o
   3   5   7        1.92        1.27      0.93 o
   4   5   7        3.15        2.01      0.97 o
   5   5   7       53.13       49.42      2.26 o
   6   5   7       77.72       66.47      2.82 o
   7   5   7        4.62        5.37      1.38 o
  -5   6   7       15.06       15.90      0.95 o
  -4   6   7        0.11        0.42      0.87 o
  -3   6   7        0.52        2.46      0.85 o
  -2   6   7       18.50       18.71      2.12 o
  -1   6   7        3.04        2.79      1.04 o
   0   6   7        0.49       -0.06      0.86 o
   1   6   7       21.03       25.78      0.90 o
   2   6   7      459.53      453.25     20.54 o
   3   6   7       24.71       26.29      1.77 o
   4   6   7       29.94       32.99      1.99 o
   5   6   7        4.98        7.17      1.03 o
   6   6   7       42.80       41.42      2.46 o
   7   6   7        1.48        1.32      1.30 o
  -5   7   7        9.66        9.50      1.00 o
  -4   7   7        1.28        1.09      0.89 o
  -3   7   7        4.55        3.99      0.85 o
  -2   7   7       15.00       11.04      0.84 o
  -1   7   7        9.84        8.74      0.96 o
   0   7   7        5.74        5.85      0.85 o
   1   7   7       45.14       45.26      1.78 o
   2   7   7       43.36       48.59      0.92 o
   3   7   7        2.36        4.25      0.90 o
   4   7   7       27.66       26.89      1.78 o
   5   7   7        0.20        0.30      1.00 o
   6   7   7        0.68        2.51      1.29 o
   7   7   7        1.59        2.56      1.32 o
  -4   8   7        0.42       -0.75      1.32 o
  -3   8   7        0.41        1.43      0.89 o
  -2   8   7        0.28        0.30      0.84 o
  -1   8   7       19.41       20.05      0.98 o
   0   8   7       14.24       14.91      1.23 o
   1   8   7       55.26       55.67      1.02 o
   2   8   7       51.83       54.26      1.84 o
   3   8   7       70.50       71.08      4.32 o
   4   8   7        7.64       12.52      0.96 o
   5   8   7        3.34        3.25      0.99 o
   6   8   7       12.88       12.48      1.24 o
  -3   9   7        0.22        1.10      1.08 o
  -2   9   7        1.67        1.76      0.82 o
  -1   9   7       10.04       10.45      0.86 o
   0   9   7       17.30       18.21      0.93 o
   1   9   7       31.95       24.21      1.03 o
   2   9   7       17.68       22.14      1.03 o
   3   9   7        0.04        1.55      0.88 o
   4   9   7        0.16        0.74      0.98 o
   5   9   7        5.50        4.80      1.04 o
   6   9   7        1.47        2.93      1.17 o
  -2  10   7        1.80        2.42      0.91 o
  -1  10   7        0.11        0.43      0.89 o
   0  10   7        0.17        0.82      0.88 o
   1  10   7       60.79       59.73      1.74 o
   2  10   7        2.54        1.98      0.88 o
   3  10   7       57.32       65.50      1.36 o
   4  10   7       19.94       16.00      1.34 o
   5  10   7        1.23        0.98      1.19 o
  -1  11   7        5.99        5.35      0.96 o
   0  11   7        3.84        4.17      0.96 o
   1  11   7        4.82        6.08      0.93 o
   2  11   7        0.32        1.14      1.00 o
   3  11   7       12.13       12.86      1.02 o
   4  11   7        5.40        4.69      1.14 o
  -3  -6   8        5.98        5.63      1.10 o
  -2  -6   8        2.58        2.86      1.14 o
  -1  -6   8        2.05        3.90      0.99 o
   0  -6   8        0.14        0.65      0.98 o
   1  -6   8       12.95       11.38      1.04 o
  -4  -5   8        7.96        7.29      1.09 o
  -3  -5   8        6.84        5.89      1.05 o
  -2  -5   8       18.41       19.37      1.34 o
  -1  -5   8        5.78        6.54      0.95 o
   0  -5   8       23.66       18.81      0.94 o
   1  -5   8        5.32        4.43      0.97 o
   2  -5   8        0.04        1.25      1.03 o
   3  -5   8        9.65       11.44      1.21 o
  -5  -4   8       19.14       15.23      1.32 o
  -4  -4   8       10.64       10.75      1.27 o
  -3  -4   8       22.22       22.41      1.19 o
  -2  -4   8        2.30        2.30      1.12 o
  -1  -4   8       13.10       14.01      0.92 o
   0  -4   8        2.99        4.23      0.89 o
   1  -4   8        0.14        1.87      0.90 o
   2  -4   8        8.43        7.81      0.96 o
   3  -4   8       17.46       17.16      1.07 o
   4  -4   8        4.73        3.70      1.32 o
  -5  -3   8       40.53       37.21      1.52 o
  -4  -3   8        8.01        8.78      0.94 o
  -3  -3   8       11.09       10.26      0.97 o
  -2  -3   8        9.23        9.79      0.91 o
  -1  -3   8        1.12        4.24      1.20 o
   0  -3   8        5.07        7.31      0.85 o
   1  -3   8        4.52        5.71      0.88 o
   2  -3   8       19.56       17.36      0.92 o
   3  -3   8       10.20       10.97      1.01 o
   4  -3   8        6.70        5.58      1.24 o
  -6  -2   8        0.78        2.40      1.14 o
  -5  -2   8        2.82        2.97      0.98 o
  -4  -2   8        1.41        1.53      0.92 o
  -3  -2   8        0.12        0.61      0.86 o
  -2  -2   8        1.43        2.24      0.84 o
  -1  -2   8       11.28       12.67      0.99 o
   0  -2   8        0.56        2.30      0.84 o
   1  -2   8       84.29       83.62      3.62 o
   2  -2   8      122.58      117.29      3.79 o
   3  -2   8       56.48       55.31      1.21 o
   4  -2   8        0.29        2.75      1.19 o
   5  -2   8       16.27       14.99      1.31 o
  -6  -1   8        0.60        1.43      1.09 o
  -5  -1   8        7.47        6.94      0.98 o
  -4  -1   8       28.33       33.27      0.95 o
  -3  -1   8        0.13        0.66      0.86 o
  -2  -1   8       22.40       21.00      0.89 o
  -1  -1   8      126.25      121.65      5.29 o
   0  -1   8       32.10       31.32      1.03 o
   1  -1   8       43.96       41.01      1.15 o
   2  -1   8       24.21       23.96      1.26 o
   3  -1   8       27.04       31.11      1.99 o
   4  -1   8       11.46       12.29      1.23 o
   5  -1   8        6.59        5.22      1.19 o
   6  -1   8        1.92        1.07      1.26 o
  -6   0   8        6.82        5.71      1.18 o
  -5   0   8        4.06        5.81      1.10 o
  -4   0   8        1.07        1.75      0.93 o
  -3   0   8       31.21       31.28      2.32 o
  -2   0   8        1.92        2.55      0.82 o
  -1   0   8       93.47      101.15      0.99 o
   0   0   8        5.43        5.91      0.88 o
   1   0   8       26.87       28.88      0.88 o
   2   0   8       61.83       63.52      2.95 o
   3   0   8       16.70       18.41      1.31 o
   4   0   8       14.33       12.35      1.13 o
   5   0   8       19.89       20.06      1.22 o
   6   0   8        1.45        3.15      1.96 o
  -6   1   8        7.55        7.96      1.01 o
  -5   1   8        0.06       -0.09      1.03 o
  -4   1   8      156.17      148.20      8.61 o
  -3   1   8      109.99      113.36      7.91 o
  -2   1   8        0.09        0.47      0.84 o
  -1   1   8       14.86       16.50      0.86 o
   0   1   8        3.49        2.20      0.90 o
   1   1   8       51.17       48.34      1.49 o
   2   1   8       27.43       29.65      1.21 o
   3   1   8       24.76       24.14      1.57 o
   4   1   8       19.67       14.18      1.18 o
   5   1   8       11.88       10.48      1.25 o
   6   1   8        0.43        1.14      1.33 o
  -6   2   8        1.39        2.68      0.99 o
  -5   2   8        1.08        1.52      1.16 o
  -4   2   8        0.26        1.79      0.86 o
  -3   2   8        8.83        9.92      0.85 o
  -2   2   8        1.52        2.44      0.83 o
  -1   2   8       28.38       32.37      1.22 o
   0   2   8      131.64      135.67      2.66 o
   1   2   8      359.85      375.82      2.21 o
   2   2   8        3.83        6.88      1.14 o
   3   2   8        2.05        1.02      0.91 o
   4   2   8        4.06        3.53      1.27 o
   5   2   8       48.70       45.36      1.36 o
   6   2   8       30.57       26.68      1.45 o
  -6   3   8       11.01       11.11      1.00 o
  -5   3   8        0.02       -0.21      0.90 o
  -4   3   8       57.15       46.59      2.37 o
  -3   3   8        2.44        1.46      0.89 o
  -2   3   8      107.12      104.61      3.39 o
  -1   3   8       20.24       20.05      1.92 o
   0   3   8       69.39       65.10      2.83 o
   1   3   8        3.34        2.89      0.88 o
   2   3   8        2.66        2.97      1.07 o
   3   3   8       33.16       31.18      1.52 o
   4   3   8       18.15       17.79      1.68 o
   5   3   8       12.43        7.91      1.85 o
   6   3   8       34.73       34.38      1.46 o
   7   3   8        5.58        7.45      1.42 o
  -6   4   8       19.41       19.25      1.59 o
  -5   4   8       10.42       14.89      1.21 o
  -4   4   8        8.46        7.64      1.03 o
  -3   4   8        0.98        2.19      0.88 o
  -2   4   8       35.63       36.25      1.36 o
  -1   4   8       68.06       62.42      2.98 o
   0   4   8        4.04        6.48      0.91 o
   1   4   8       53.84       58.59      0.94 o
   2   4   8      301.23      313.08      1.68 o
   3   4   8        7.05        8.66      1.06 o
   4   4   8       46.67       44.67      2.32 o
   5   4   8       85.03       84.80      5.75 o
   6   4   8       20.06       19.85      2.01 o
   7   4   8        0.00        0.49      2.15 o
  -5   5   8       16.56       17.12      0.94 o
  -4   5   8        1.59        0.89      0.84 o
  -3   5   8       22.40       17.03      0.90 o
  -2   5   8       26.04       25.76      0.95 o
  -1   5   8       19.28       18.41      0.86 o
   0   5   8       91.41       87.30      1.95 o
   1   5   8        0.32        1.66      1.01 o
   2   5   8       10.60        8.80      0.91 o
   3   5   8       48.77       44.81      2.35 o
   4   5   8      112.81      119.95      8.01 o
   5   5   8        0.01        0.39      1.04 o
   6   5   8        0.00        0.45      1.41 o
   7   5   8       19.96       19.29      1.61 o
  -5   6   8        0.25        1.99      0.95 o
  -4   6   8        4.10        3.54      0.91 o
  -3   6   8        4.39        4.39      0.97 o
  -2   6   8        2.29        3.80      1.15 o
  -1   6   8       25.98       24.35      1.27 o
   0   6   8      202.22      201.57      7.63 o
   1   6   8      112.11      122.77      4.21 o
   2   6   8       82.26       88.94      2.45 o
   3   6   8        6.28        4.75      0.94 o
   4   6   8        3.80        7.26      0.96 o
   5   6   8       76.54       70.32      4.77 o
   6   6   8        6.30        6.93      1.31 o
   7   6   8        5.40        8.12      1.33 o
  -4   7   8        0.09        1.36      0.92 o
  -3   7   8        0.03        0.19      0.85 o
  -2   7   8        4.13        3.54      0.92 o
  -1   7   8        1.32        1.63      0.80 o
   0   7   8       39.02       36.56      1.49 o
   1   7   8      156.37      163.07      6.37 o
   2   7   8       11.68        8.96      0.88 o
   3   7   8       21.43       19.77      1.53 o
   4   7   8       41.50       34.46      2.35 o
   5   7   8        0.03        0.91      0.99 o
   6   7   8        0.15        1.03      1.14 o
  -4   8   8        0.35        1.63      0.97 o
  -3   8   8        4.56        5.84      0.86 o
  -2   8   8        0.15        1.52      0.85 o
  -1   8   8        0.54        2.75      1.03 o
   0   8   8       64.48       69.23      3.28 o
   1   8   8        0.00       -0.54      0.85 o
   2   8   8       33.16       39.60      1.56 o
   3   8   8       86.91       87.58      3.54 o
   4   8   8       14.02       13.44      1.00 o
   5   8   8        2.73        3.30      1.04 o
   6   8   8        0.00        0.45      1.12 o
  -3   9   8        0.32        0.65      1.08 o
  -2   9   8        8.06        4.81      1.05 o
  -1   9   8        3.83        4.41      1.58 o
   0   9   8       11.44       11.17      0.98 o
   1   9   8        1.49        2.38      0.88 o
   2   9   8       48.89       47.34      1.47 o
   3   9   8       22.83       19.25      1.79 o
   4   9   8        2.44        2.20      0.98 o
   5   9   8        3.59        4.48      1.05 o
   6   9   8        0.64        0.92      1.17 o
  -2  10   8        4.37        4.15      0.97 o
  -1  10   8        0.00        1.16      0.89 o
   0  10   8        8.88        9.19      0.91 o
   1  10   8        0.19        2.04      0.90 o
   2  10   8        9.38        6.61      1.07 o
   3  10   8        2.99        5.34      1.36 o
   4  10   8        3.76        4.57      1.00 o
   5  10   8       10.04        9.54      1.10 o
   0  11   8        9.79        9.38      1.10 o
   1  11   8       19.77       16.84      0.96 o
   2  11   8        0.00        0.87      0.94 o
   3  11   8        0.35        1.18      0.98 o
   4  11   8        0.45       -0.65      1.03 o
  -3  -5   9        0.43        2.00      1.03 o
  -2  -5   9        3.58        4.67      1.00 o
  -1  -5   9        0.08        0.87      0.97 o
   0  -5   9        0.00        1.32      0.95 o
   1  -5   9        3.94        3.40      1.03 o
  -4  -4   9       16.61       15.99      1.14 o
  -3  -4   9        1.36        1.86      1.01 o
  -2  -4   9        3.46        5.14      0.93 o
  -1  -4   9        0.09        1.61      1.10 o
   0  -4   9        1.12        2.07      0.93 o
   1  -4   9        0.06        0.81      0.96 o
   2  -4   9        1.24        2.15      1.03 o
   3  -4   9        0.01        1.24      1.15 o
  -5  -3   9        0.00        0.12      1.09 o
  -4  -3   9        8.53        9.92      1.01 o
  -3  -3   9        3.82        3.44      0.95 o
  -2  -3   9        0.01        1.48      1.53 o
  -1  -3   9        7.93        7.88      1.72 o
   0  -3   9        7.30        7.88      0.87 o
   1  -3   9        1.76        3.27      0.92 o
   2  -3   9        0.95        0.64      1.00 o
   3  -3   9        1.42        3.14      1.05 o
   4  -3   9        3.75        2.44      1.30 o
  -5  -2   9        0.09        0.88      1.03 o
  -4  -2   9       33.86       37.13      1.65 o
  -3  -2   9        0.08        1.30      0.94 o
  -2  -2   9       11.35       13.61      0.89 o
  -1  -2   9        4.17        5.15      0.87 o
   0  -2   9       13.51       12.00      0.90 o
   1  -2   9       23.56       21.84      1.08 o
   2  -2   9       23.94       27.30      1.02 o
   3  -2   9        0.75        0.67      0.97 o
   4  -2   9        2.12        2.44      1.25 o
  -5  -1   9        7.51        7.17      1.02 o
  -4  -1   9       49.77       48.22      1.87 o
  -3  -1   9        8.47        8.87      0.90 o
  -2  -1   9       16.96       16.36      1.08 o
  -1  -1   9       13.62       15.13      0.86 o
   0  -1   9        2.21        1.18      0.99 o
   1  -1   9       98.89       96.95      3.57 o
   2  -1   9        6.18        7.56      1.08 o
   3  -1   9        7.25        5.63      1.04 o
   4  -1   9       24.98       29.11      1.51 o
   5  -1   9        0.35        2.14      1.37 o
  -6   0   9        0.27        2.09      1.05 o
  -5   0   9        1.87        3.15      1.01 o
  -4   0   9        3.11        4.02      0.93 o
  -3   0   9        4.16        1.91      0.85 o
  -2   0   9        1.14        1.15      0.83 o
  -1   0   9       15.80       15.53      0.88 o
   0   0   9        5.18        3.98      0.89 o
   1   0   9        7.63        8.33      1.53 o
   2   0   9       24.27       27.26      1.27 o
   3   0   9        0.61        2.20      1.17 o
   4   0   9       22.05       20.24      1.32 o
   5   0   9        3.32        4.46      1.33 o
  -6   1   9        4.07        6.13      1.11 o
  -5   1   9       10.61        7.09      1.13 o
  -4   1   9       11.28        9.99      1.06 o
  -3   1   9        6.23        6.61      1.08 o
  -2   1   9        2.27        1.87      0.85 o
  -1   1   9       48.84       45.63      1.83 o
   0   1   9        2.45        2.85      0.89 o
   1   1   9        1.46        1.23      0.90 o
   2   1   9        5.74        5.80      1.04 o
   3   1   9        4.78        3.86      0.97 o
   4   1   9        9.13       10.35      1.64 o
   5   1   9       81.27       73.19      1.40 o
   6   1   9        0.01        0.12      1.39 o
  -6   2   9       18.35       17.10      1.03 o
  -5   2   9        2.04        2.57      1.06 o
  -4   2   9        0.42        0.48      0.90 o
  -3   2   9        4.57        6.67      0.97 o
  -2   2   9       28.47       31.52      1.52 o
  -1   2   9       20.67       20.59      1.19 o
   0   2   9        0.15        2.21      0.86 o
   1   2   9       50.65       47.66      1.42 o
   2   2   9       74.96       82.25      1.03 o
   3   2   9        2.65        2.08      1.18 o
   4   2   9        2.35        3.97      1.07 o
   5   2   9       22.20       20.99      1.31 o
   6   2   9        8.41        5.63      1.37 o
  -5   3   9        0.09        0.14      1.05 o
  -4   3   9        7.16        6.13      0.89 o
  -3   3   9       47.10       38.18      2.12 o
  -2   3   9       67.93       71.33      3.66 o
  -1   3   9        5.48        7.30      1.46 o
   0   3   9      101.79      100.38      1.49 o
   1   3   9       41.97       38.78      0.91 o
   2   3   9       70.69       61.70      1.85 o
   3   3   9        4.22        4.32      0.97 o
   4   3   9       26.31       26.07      1.78 o
   6   3   9        2.51        2.17      1.90 o
  -5   4   9        0.02        0.51      0.93 o
  -4   4   9        1.20        1.81      1.06 o
  -3   4   9        4.36        8.19      0.84 o
  -2   4   9      117.30      112.10      4.51 o
  -1   4   9       61.73       57.35      3.47 o
   0   4   9      308.71      322.82      7.07 o
   1   4   9       58.34       58.19      0.92 o
   2   4   9      171.95      163.38      5.21 o
   3   4   9        6.05        5.93      0.96 o
   4   4   9       65.97       59.78      2.98 o
   5   4   9        5.45        4.79      1.09 o
   6   4   9        1.25        1.57      1.33 o
  -5   5   9        3.79        2.95      0.99 o
  -4   5   9        1.77        1.37      1.05 o
  -3   5   9        7.69        9.67      1.62 o
  -2   5   9       10.14       11.27      0.88 o
  -1   5   9        0.06        1.57      0.84 o
   0   5   9      173.90      181.36      4.45 o
   1   5   9       53.15       49.96      2.19 o
   2   5   9        2.62        1.77      1.22 o
   3   5   9       33.53       31.66      1.35 o
   4   5   9       65.08       63.19      3.46 o
   5   5   9        0.18        1.97      1.05 o
   6   5   9        0.92        1.12      1.49 o
  -4   6   9        3.80        3.86      0.88 o
  -3   6   9        0.05        1.27      0.97 o
  -2   6   9        1.35        1.60      0.82 o
  -1   6   9       34.67       33.23      0.97 o
   0   6   9       96.28       87.92      3.26 o
   1   6   9       14.07       15.02      0.90 o
   2   6   9      288.61      267.36      6.10 o
   3   6   9       88.64       86.19      3.78 o
   4   6   9       32.44       35.87      1.49 o
   5   6   9        4.67        3.36      1.01 o
   6   6   9        0.73        2.25      1.36 o
  -4   7   9        2.32        2.96      1.07 o
  -3   7   9        0.51        2.10      0.88 o
  -2   7   9        7.20        6.08      0.89 o
  -1   7   9       10.16        6.73      0.85 o
   0   7   9        0.03        0.23      0.84 o
   1   7   9        0.09       -0.01      0.88 o
   2   7   9       86.23       94.56      2.01 o
   3   7   9        3.94        6.06      0.91 o
   4   7   9        3.66        6.00      0.92 o
   5   7   9       22.83       17.27      1.29 o
   6   7   9        2.60        2.16      1.19 o
  -3   8   9       11.87        9.18      0.89 o
  -2   8   9        0.40        1.39      0.96 o
  -1   8   9        2.10        3.38      1.21 o
   0   8   9       11.64       11.62      1.18 o
   1   8   9       65.15       61.18      1.27 o
   2   8   9        0.00        0.42      0.89 o
   3   8   9       14.29       14.98      0.92 o
   4   8   9        1.22        0.22      0.94 o
   5   8   9       16.31       13.42      1.06 o
   6   8   9        2.75        2.66      1.16 o
  -2   9   9        8.27        7.02      0.91 o
  -1   9   9        2.16        2.62      1.34 o
   0   9   9        5.41        5.72      1.01 o
   1   9   9       27.13       26.59      1.88 o
   2   9   9        6.52        6.42      0.85 o
   3   9   9        1.96        2.37      1.08 o
   4   9   9        3.55        3.90      1.13 o
   5   9   9       11.84       12.06      1.13 o
  -1  10   9        0.57        1.74      0.95 o
   0  10   9        0.01        2.75      0.89 o
   1  10   9        0.00        0.30      1.01 o
   2  10   9        0.01        1.39      0.96 o
   3  10   9       15.68       15.26      1.12 o
   4  10   9        2.58        3.24      1.03 o
   0  11   9        5.50        7.03      0.94 o
   1  11   9        0.08        1.22      0.95 o
   2  11   9        6.77        7.95      0.99 o
   3  11   9        0.61       -0.64      1.13 o
  -3  -4  10        0.62        1.80      0.99 o
  -2  -4  10        0.06        1.23      0.99 o
  -1  -4  10        6.73        7.47      1.11 o
   0  -4  10        1.37        1.70      0.97 o
   1  -4  10        0.04        1.30      1.03 o
   2  -4  10        0.07        1.65      1.09 o
  -4  -3  10        0.22        1.18      1.02 o
  -3  -3  10        0.67        1.56      0.94 o
  -2  -3  10        1.00        1.40      1.00 o
  -1  -3  10        5.21        5.99      1.06 o
   0  -3  10        9.23        7.49      0.98 o
   1  -3  10        2.66        3.43      0.94 o
   2  -3  10        0.41        1.72      1.00 o
   3  -3  10        2.00        2.85      1.12 o
  -4  -2  10        4.61        5.82      1.08 o
  -3  -2  10        4.55        7.03      1.39 o
  -2  -2  10        0.11        1.73      0.89 o
  -1  -2  10       27.29       24.41      0.93 o
   0  -2  10       10.92       11.90      1.41 o
   1  -2  10        0.31        1.42      1.11 o
   2  -2  10        0.84        1.30      1.00 o
   3  -2  10        1.05        2.72      1.10 o
   4  -2  10        0.48        0.54      1.26 o
  -5  -1  10       13.32       11.07      1.10 o
  -4  -1  10        3.52        2.94      1.01 o
  -3  -1  10        2.88        2.92      0.92 o
  -2  -1  10        0.20        0.57      0.85 o
  -1  -1  10       57.08       56.93      1.52 o
   0  -1  10        1.41        2.49      0.85 o
   1  -1  10        8.94        9.32      0.92 o
   2  -1  10       16.38       19.26      1.22 o
   3  -1  10        0.40        0.21      1.01 o
   4  -1  10        1.14        2.95      1.33 o
  -5   0  10        0.22        1.42      0.99 o
  -4   0  10        3.96        2.63      0.95 o
  -3   0  10        0.66        2.63      0.89 o
  -2   0  10        7.53        8.72      0.86 o
  -1   0  10        7.84        8.95      0.87 o
   0   0  10        0.41        0.21      0.87 o
   1   0  10      137.52      134.82      3.28 o
   2   0  10       59.66       58.35      2.48 o
   3   0  10       12.38       10.77      1.26 o
   4   0  10        0.48        2.31      1.18 o
   5   0  10       17.85       13.32      1.40 o
  -5   1  10        0.01        0.11      0.97 o
  -4   1  10       24.74       23.09      2.34 o
  -3   1  10        0.91        2.60      0.86 o
  -2   1  10       18.66       19.71      1.60 o
  -1   1  10       41.61       36.15      1.58 o
   0   1  10       22.27       21.52      0.89 o
   1   1  10        1.26        1.92      0.89 o
   2   1  10       29.56       30.00      1.16 o
   3   1  10       24.11       25.23      1.04 o
   4   1  10        8.10        6.76      1.63 o
   5   1  10        4.54        6.51      1.29 o
  -5   2  10        3.95        3.38      1.34 o
  -4   2  10        3.90        4.49      1.02 o
  -3   2  10        0.09        0.43      0.96 o
  -2   2  10        8.75        9.37      0.98 o
  -1   2  10       31.23       31.49      0.98 o
   0   2  10      121.86      115.22      4.48 o
   1   2  10      156.38      151.76      8.90 o
   2   2  10       14.62       14.23      0.89 o
   3   2  10       33.06       34.59      1.45 o
   4   2  10       33.60       33.61      2.76 o
   5   2  10        0.91        1.60      1.75 o
   6   2  10        2.14        4.16      1.35 o
  -5   3  10        0.60        1.37      1.08 o
  -4   3  10        0.02        1.52      0.88 o
  -3   3  10        4.46        3.94      0.82 o
  -2   3  10        1.03        2.80      0.98 o
  -1   3  10       88.15       84.16      3.87 o
   0   3  10       44.63       42.72      2.37 o
   1   3  10        2.85        7.38      0.95 o
   2   3  10       58.52       54.02      2.46 o
   3   3  10       46.21       42.72      2.13 o
   4   3  10        1.70        2.69      1.06 o
   6   3  10        0.24        1.05      1.98 o
  -5   4  10        0.00        1.07      1.17 o
  -4   4  10        1.33        3.59      0.86 o
  -3   4  10        1.41        2.05      0.86 o
  -2   4  10        0.27        3.09      0.81 o
  -1   4  10      156.77      140.94      9.31 o
   0   4  10       58.97       58.59      2.41 o
   1   4  10      223.44      220.47     11.02 o
   2   4  10      179.62      190.08      7.80 o
   3   4  10        3.47        3.45      0.90 o
   4   4  10        1.41        3.19      0.96 o
   5   4  10       12.52       12.32      1.12 o
   6   4  10        3.11        3.36      1.39 o
  -4   5  10        0.17        0.13      1.10 o
  -3   5  10       37.02       31.98      1.90 o
  -2   5  10        0.08        1.27      0.86 o
  -1   5  10        0.17        0.97      0.85 o
   0   5  10        0.99        3.52      1.00 o
   1   5  10       64.83       63.78      1.44 o
   2   5  10        4.94        5.30      0.88 o
   3   5  10       19.03       20.09      0.95 o
   4   5  10        0.01        2.10      0.96 o
   5   5  10        6.13        6.59      1.06 o
   6   5  10        4.31        2.96      1.54 o
  -4   6  10        0.84       -0.88      1.11 o
  -3   6  10        4.67        4.83      0.91 o
  -2   6  10        4.88        3.59      0.83 o
  -1   6  10       29.78       24.86      1.71 o
   0   6  10       24.40       22.12      0.82 o
   1   6  10       64.01       63.77      3.39 o
   2   6  10        1.85        3.01      0.87 o
   3   6  10        9.63        9.73      1.05 o
   4   6  10       69.73       59.32      3.32 o
   5   6  10        0.78        1.63      1.06 o
   6   6  10        4.49        4.85      1.48 o
  -4   7  10        0.09        0.60      0.94 o
  -3   7  10        2.17        2.02      1.03 o
  -2   7  10        0.51        2.56      1.00 o
  -1   7  10        3.02        2.71      0.90 o
   0   7  10       26.39       29.39      0.92 o
   1   7  10       10.52       12.53      0.85 o
   2   7  10        5.09        4.87      0.99 o
   3   7  10       59.21       65.96      3.04 o
   4   7  10       59.62       65.07      2.82 o
   5   7  10        6.28        5.05      1.05 o
   6   7  10        0.04        0.45      1.18 o
  -3   8  10       11.76       10.19      0.91 o
  -2   8  10        0.25        2.10      1.04 o
  -1   8  10       17.74       15.90      0.90 o
   0   8  10        3.27        4.57      0.82 o
   1   8  10        1.41        1.24      0.89 o
   2   8  10        0.27        2.04      1.59 o
   3   8  10        3.22        2.43      0.92 o
   4   8  10        0.23        1.38      0.97 o
   5   8  10        0.64        0.73      1.06 o
  -2   9  10        4.92        3.93      0.91 o
  -1   9  10        1.12        0.48      1.00 o
   0   9  10        0.00        0.29      0.99 o
   1   9  10        0.24        1.98      1.07 o
   2   9  10        0.42        0.00      0.93 o
   3   9  10        0.42        2.15      0.95 o
   4   9  10        0.04        1.14      0.96 o
   5   9  10        0.88        2.72      1.06 o
  -1  10  10        0.01        0.92      1.15 o
   0  10  10        3.59        4.03      1.04 o
   1  10  10        0.72        1.70      0.90 o
   2  10  10        1.82        1.79      0.94 o
   3  10  10        0.27        0.75      1.04 o
   4  10  10        0.04        0.77      1.02 o
  -2  -3  11       10.12        8.64      1.09 o
  -1  -3  11        8.89        7.53      1.15 o
   0  -3  11        0.04        1.79      1.19 o
   1  -3  11        2.91        4.77      1.03 o
  -3  -2  11        2.25        3.01      1.00 o
  -2  -2  11        0.58        0.94      0.96 o
  -1  -2  11        2.62        2.54      0.91 o
   0  -2  11        0.29        1.17      1.37 o
   1  -2  11        2.46        2.71      1.11 o
   2  -2  11        2.18        2.41      1.00 o
   3  -2  11        1.40        2.29      1.05 o
  -4  -1  11        7.75        8.12      1.02 o
  -3  -1  11        0.53        0.41      0.90 o
  -2  -1  11        1.77        2.19      0.90 o
  -1  -1  11        8.47        9.31      1.55 o
   0  -1  11        4.47        4.56      1.08 o
   1  -1  11       78.47       80.78      2.88 o
   2  -1  11        6.99        6.51      1.23 o
   3  -1  11        8.70       10.21      1.12 o
  -4   0  11        0.00        1.55      0.94 o
  -3   0  11        3.54        4.15      0.94 o
  -2   0  11        2.65        3.08      0.89 o
  -1   0  11       34.66       31.77      0.91 o
   0   0  11       39.09       42.94      1.97 o
   1   0  11       12.34       12.28      0.92 o
   2   0  11       10.04        8.95      1.18 o
   3   0  11       35.75       31.84      1.39 o
   4   0  11        8.51       10.11      1.21 o
  -4   1  11        0.02        0.99      0.99 o
  -3   1  11        0.21       -0.10      0.93 o
  -2   1  11        0.13        0.98      1.03 o
  -1   1  11      126.08      123.04      5.90 o
   0   1  11       12.76       15.31      0.89 o
   1   1  11       52.07       52.37      0.97 o
   2   1  11       35.23       33.64      1.43 o
   3   1  11       14.87       15.73      1.19 o
   4   1  11        0.26        2.50      1.47 o
   5   1  11        3.42        3.34      1.34 o
  -4   2  11        0.83        1.06      0.95 o
  -3   2  11        0.69        1.85      0.89 o
  -2   2  11       24.26       21.30      1.57 o
  -1   2  11       36.57       37.42      2.13 o
   0   2  11        0.94        1.61      0.87 o
   1   2  11      129.32      134.74      5.70 o
   2   2  11       34.37       31.18      0.94 o
   3   2  11        1.44        1.55      0.99 o
   4   2  11        0.01        0.04      2.84 o
   5   2  11        0.69        4.06      1.93 o
  -4   3  11        2.78        2.48      1.06 o
  -3   3  11        2.04        4.11      1.00 o
  -2   3  11        2.03        0.79      0.88 o
  -1   3  11        4.59        4.24      0.91 o
   0   3  11       43.50       43.53      1.66 o
   1   3  11       16.52       17.31      0.88 o
   2   3  11       12.44       13.98      1.60 o
   3   3  11        2.25        2.13      0.94 o
   4   3  11       27.98       26.52      1.39 o
   5   3  11       16.07       15.49      1.78 o
  -4   4  11        7.31        5.03      0.96 o
  -3   4  11        0.08        1.88      0.88 o
  -2   4  11       16.41       17.22      1.20 o
  -1   4  11        6.64        9.16      0.86 o
   0   4  11       26.00       27.23      2.03 o
   1   4  11       43.76       42.07      2.63 o
   2   4  11       28.49       27.69      1.13 o
   3   4  11        4.80        6.05      0.94 o
   4   4  11       30.48       27.51      1.33 o
   5   4  11        1.20        2.96      1.14 o
  -4   5  11        0.01        0.75      0.94 o
  -3   5  11       40.36       36.45      2.20 o
  -2   5  11       32.14       24.58      0.89 o
  -1   5  11        0.03        1.28      0.97 o
   0   5  11       29.44       26.88      1.28 o
   1   5  11        8.16        8.77      0.85 o
   2   5  11       31.31       27.85      1.01 o
   3   5  11        0.03        1.19      0.95 o
   4   5  11       20.65       17.44      1.03 o
   5   5  11        0.00        0.50      1.09 o
  -3   6  11        3.75        4.47      1.00 o
  -2   6  11       29.84       24.86      1.40 o
  -1   6  11        4.55        2.94      1.37 o
   0   6  11        3.77        4.81      0.99 o
   1   6  11        0.66        1.95      0.82 o
   2   6  11       46.18       46.73      2.23 o
   3   6  11        3.89        6.49      1.04 o
   4   6  11        8.99        8.72      0.99 o
   5   6  11        2.54        2.01      1.08 o
  -3   7  11        0.07        1.46      1.01 o
  -2   7  11        5.96        8.94      0.90 o
  -1   7  11        0.45        1.36      0.85 o
   0   7  11        1.23        2.21      0.91 o
   1   7  11       18.90       16.55      1.04 o
   2   7  11        0.04        0.92      0.91 o
   3   7  11       11.28       15.33      1.50 o
   4   7  11        5.08        6.18      1.00 o
   5   7  11        0.61        2.15      1.11 o
  -2   8  11        0.00        0.60      0.93 o
  -1   8  11        0.02        0.60      0.87 o
   0   8  11       17.67       16.77      0.93 o
   1   8  11        3.08        3.97      0.86 o
   2   8  11        4.65        4.16      1.02 o
   3   8  11        1.43        1.96      0.93 o
   4   8  11       12.80       12.19      0.99 o
   5   8  11        2.11        1.59      1.08 o
  -1   9  11        1.53        2.67      0.94 o
   0   9  11        0.00        0.96      0.94 o
   1   9  11        0.48        1.39      1.13 o
   2   9  11        2.52        3.42      1.02 o
   3   9  11        3.18        5.17      0.97 o
   4   9  11        1.59        1.30      1.05 o
   0  10  11        3.64        3.66      1.11 o
   1  10  11        0.24       -0.13      0.91 o
   2  10  11        1.56        2.22      1.12 o
   3  10  11        0.10        1.57      1.00 o
  -2  -2  12        5.74        5.89      1.52 o
  -1  -2  12       10.74        8.84      1.01 o
   0  -2  12       12.58       10.69      1.20 o
   1  -2  12        0.71        1.84      1.22 o
  -3  -1  12        0.11        0.76      1.02 o
  -2  -1  12       15.36       13.18      1.00 o
  -1  -1  12       16.54       16.80      0.95 o
   0  -1  12        3.12        3.82      0.99 o
   1  -1  12        7.41        7.41      1.13 o
   2  -1  12       26.71       21.36      1.72 o
  -3   0  12        0.55        1.20      1.00 o
  -2   0  12       26.68       27.86      1.73 o
  -1   0  12        9.72        8.66      0.94 o
   0   0  12       58.34       54.27      1.65 o
   1   0  12       23.57       22.12      1.00 o
   2   0  12        0.07        2.25      1.13 o
   3   0  12        0.88        1.50      1.89 o
  -3   1  12        0.04        1.51      0.91 o
  -2   1  12        1.13        1.54      0.91 o
  -1   1  12        2.32        3.33      0.86 o
   0   1  12       12.09       12.30      0.91 o
   1   1  12       12.85       12.82      0.92 o
   2   1  12       24.22       22.88      0.99 o
   3   1  12        2.52        2.74      1.20 o
   4   1  12        0.93        0.60      1.41 o
  -4   2  12        0.41        1.56      1.01 o
  -3   2  12        0.05        2.20      0.88 o
  -2   2  12       23.01       24.35      1.57 o
  -1   2  12        8.30        8.09      1.07 o
   0   2  12       30.17       33.76      1.55 o
   1   2  12        7.81        8.27      0.93 o
   2   2  12        0.59        0.64      0.96 o
   3   2  12       14.30       10.86      1.02 o
   4   2  12        1.02        1.14      1.36 o
  -4   3  12        6.10        7.62      0.98 o
  -3   3  12        0.39        1.12      0.89 o
  -2   3  12        0.20        1.00      0.91 o
  -1   3  12        0.06        1.30      0.92 o
   0   3  12       49.03       52.79      1.77 o
   1   3  12        0.34        0.77      1.14 o
   2   3  12       29.88       28.13      1.35 o
   3   3  12       16.41       16.46      1.01 o
   4   3  12       10.57       11.69      1.17 o
  -3   4  12        0.17        0.71      1.33 o
  -2   4  12       17.19       17.22      0.89 o
  -1   4  12        7.24        7.97      0.94 o
   0   4  12        0.00        0.96      0.86 o
   1   4  12        9.48        7.49      0.89 o
   2   4  12       12.59       14.98      1.20 o
   3   4  12        4.82        5.59      1.06 o
   4   4  12        0.55        1.73      1.11 o
   5   4  12        0.19        1.06      1.19 o
  -3   5  12        8.52        8.08      1.20 o
  -2   5  12        0.54        1.35      1.45 o
  -1   5  12        1.52        2.82      0.97 o
   0   5  12        5.48        6.51      0.87 o
   1   5  12        2.44        3.50      0.91 o
   2   5  12        1.79        2.98      0.90 o
   3   5  12        1.76        2.07      0.90 o
   4   5  12        8.87       12.51      1.20 o
   5   5  12        0.25        0.43      1.14 o
  -3   6  12        0.04       -1.45      1.00 o
  -2   6  12        9.23        9.72      0.92 o
  -1   6  12       17.93       14.40      1.00 o
   0   6  12        0.80        0.76      0.85 o
   1   6  12        3.31        3.66      1.07 o
   2   6  12        0.19        1.58      0.89 o
   3   6  12        1.43        2.15      0.94 o
   4   6  12        0.00        0.96      1.02 o
   5   6  12        0.11        1.15      1.13 o
  -2   7  12        3.20        5.76      0.94 o
  -1   7  12        2.36        3.57      0.92 o
   0   7  12        0.11        1.28      1.01 o
   1   7  12        7.11        8.82      0.94 o
   2   7  12        2.76        4.13      0.91 o
   3   7  12        3.44        5.66      1.10 o
   4   7  12       37.08       37.63      1.91 o
  -1   8  12        1.87        4.43      1.03 o
   0   8  12       17.87       20.26      1.20 o
   1   8  12        3.25        5.00      1.10 o
   2   8  12       11.68       14.03      1.11 o
   3   8  12        1.45        1.34      1.05 o
   4   8  12        0.10        1.74      1.07 o
   0   9  12        7.79        9.07      1.05 o
   1   9  12        6.13        7.97      1.77 o
   2   9  12        1.02        3.70      1.09 o
   3   9  12        2.61        4.01      1.00 o
  -2   0  13        1.32        2.32      1.09 o
  -1   0  13        2.65        3.78      0.99 o
   0   0  13       20.21       20.75      0.96 o
   1   0  13       17.88       15.82      1.01 o
  -2   1  13        1.77        3.19      0.95 o
  -1   1  13        0.40        1.32      0.94 o
   0   1  13        0.76        2.80      1.02 o
   1   1  13       34.36       32.41      1.00 o
   2   1  13        1.06        1.36      0.98 o
  -2   2  13        3.03        3.26      1.26 o
  -1   2  13        0.07        1.20      0.95 o
   0   2  13        0.20        1.82      0.90 o
   1   2  13        2.90        3.45      0.95 o
   2   2  13        3.93        3.50      1.00 o
   3   2  13        4.20        4.29      1.06 o
  -3   3  13        0.04        1.92      0.98 o
  -2   3  13        5.00        5.44      0.96 o
  -1   3  13        4.17        3.26      0.89 o
   0   3  13        0.19        0.58      0.96 o
   1   3  13        0.66        1.68      0.95 o
   2   3  13        0.04        0.40      0.95 o
   3   3  13        0.30        0.83      1.04 o
  -2   4  13        0.01        0.08      0.92 o
  -1   4  13        0.52        0.40      0.94 o
   0   4  13        0.01        0.86      0.91 o
   1   4  13        0.01        0.71      1.03 o
   2   4  13        0.37        0.55      0.97 o
   3   4  13        0.35        2.31      1.02 o
   4   4  13        5.27        7.71      1.26 o
  -2   5  13        1.74        3.25      0.95 o
  -1   5  13        3.41        3.52      0.88 o
   0   5  13        7.36        7.45      0.93 o
   1   5  13        3.17        6.01      0.96 o
   2   5  13        0.11        0.28      0.92 o
   3   5  13       10.43       12.14      1.00 o
   4   5  13        0.63        2.24      1.23 o
  -2   6  13        0.04        0.19      1.08 o
  -1   6  13       21.86       25.97      1.92 o
   0   6  13        3.24        4.84      0.87 o
   1   6  13       11.55       12.06      0.92 o
   2   6  13        0.00        0.40      0.95 o
   3   6  13       12.99       15.48      0.99 o
   4   6  13        0.79        1.79      1.04 o
  -1   7  13       18.92       19.10      2.22 o
   0   7  13        9.38       10.78      0.96 o
   1   7  13        0.00        0.02      0.98 o
   2   7  13        2.77        4.88      0.91 o
   3   7  13        1.54        1.40      1.08 o
   0   8  13        3.61        4.10      1.12 o
   1   8  13        0.40        1.10      0.97 o
   2   8  13        5.10        7.14      0.97 o
   3   8  13        4.18        5.78      1.21 o
   0   2  14        4.85        6.02      0.95 o
   1   2  14        0.00        2.14      1.00 o
  -1   3  14        2.30        4.72      1.00 o
   0   3  14        1.68        4.10      1.40 o
   1   3  14        4.92        5.34      0.97 o
   2   3  14        0.03        1.69      1.04 o
  -1   4  14        4.27        7.33      0.98 o
   0   4  14        0.06        1.59      1.01 o
   1   4  14        0.72        2.29      1.01 o
   2   4  14        0.73        0.94      0.98 o
  -1   5  14       22.66       23.99      0.97 o
   0   5  14        1.26        0.86      0.92 o
   1   5  14        6.13        6.13      1.04 o
   2   5  14        0.00        1.44      1.01 o
   0   6  14        0.00        0.37      0.93 o
   1   6  14        0.04        2.59      0.97 o
   2   6  14        0.11        1.04      1.02 o
 
